# Supplementary material for: Synthesis and Insecticidal Activity of Mesoionic Pyrido[1,2-α]pyrimidinone Derivatives Containing a Neonicotinoid Moiety
Source: Molecules. 2018 May 19;23(5):1217. doi: 10.3390/molecules23051217 (PMC6100548; doi:10.3390/molecules23051217)
Supplement: Supplementary file 1 [file molecules-23-01217-s001.zip]

Archive with 4 entries (3 files):
- Table S1-S3/Table S1.xlsx
- Table S1-S3/Table S2.xls
- Table S1-S3/Table S3.xls
- Table S1-S3/
