# Supplementary material for: Synthesis and Insecticidal Activity of Mesoionic Pyrido[1,2-α]pyrimidinone Derivatives Containing a Neonicotinoid Moiety
Source: Molecules. 2018 May 19;23(5):1217. doi: 10.3390/molecules23051217 (PMC6100548; doi:10.3390/molecules23051217)
Supplement: Supplementary file 1 [file molecules-23-01217-s001.zip › Table S1-S3/Table S1.xlsx]

## Sheet: Sheet0
Table S1 Identification of total protein
Protein ID	Protein names	Organism
CH60_HAMD5	60 kDa chaperonin (GroEL protein) (Protein Cpn60)	Hamiltonella defensa subsp. Acyrthosiphon pisum (strain 5AT)
DRE2_ACYPI	Anamorsin homolog (Fe-S cluster assembly protein DRE2 homolog)	Acyrthosiphon pisum (Pea aphid)
DNAK_BUCAI	Chaperone protein DnaK (HSP70) (Heat shock 70 kDa protein) (Heat shock protein 70)	Buchnera aphidicola subsp. Acyrthosiphon pisum (strain APS) (Acyrthosiphon pisum symbiotic bacterium)
W0P4M8_BUCMP	50S ribosomal protein L7/L12	Buchnera aphidicola str. USDA (Myzus persicae)
LEU1_BUCPS	2-isopropylmalate synthase (EC 2.3.3.13) (Alpha-IPM synthase) (Alpha-isopropylmalate synthase)	Buchnera aphidicola subsp. Pemphigus spyrothecae
MRN1_MEGVI	Megourin-1	Megoura viciae (Vetch aphid)
RS1_BUCAP	30S ribosomal protein S1	Buchnera aphidicola subsp. Schizaphis graminum (strain Sg)
RL38_LYSTE	60S ribosomal protein L38	Lysiphlebus testaceipes (Greenbugs aphid parastoid)
J9JTE1_ACYPI	Uncharacterized protein	Acyrthosiphon pisum (Pea aphid)
A0A143WUR7_9ENTR	50S ribosomal protein L7/L12	Candidatus Hoaglandella endobia
Q5XUC4_TOXCI	Putative actin	Toxoptera citricida (Brown citrus aphid) (Aphis citricidus)
A0A060LD41_9GAMM	60 kDa chaperonin (GroEL protein) (Protein Cpn60)	Buchnera aphidicola (Macrosiphum euphorbiae)
A0A068Z7P2_9GAMM	10 kDa chaperonin (GroES protein) (Protein Cpn10)	Serratia symbiotica
A0A068Z3I6_9GAMM	Chaperone protein DnaK (HSP70) (Heat shock 70 kDa protein) (Heat shock protein 70)	Serratia symbiotica
A0A068Z0B1_9GAMM	60 kDa chaperonin (GroEL protein) (Protein Cpn60)	Serratia symbiotica
A0A068Z663_9GAMM	30S ribosomal protein S1	Serratia symbiotica
A0A068Z757_9GAMM	Polyribonucleotide nucleotidyltransferase (EC 2.7.7.8) (Polynucleotide phosphorylase) (PNPase)	Serratia symbiotica
A0A0M3RSL4_9GAMM	Cold-shock protein	Buchnera aphidicola (Aphis glycines)
A0A090AMN6_9ENTR	10 kDa chaperonin (GroES protein) (Protein Cpn10)	Candidatus Tachikawaea gelatinosa
J9JV86_ACYPI	40S ribosomal protein SA	Acyrthosiphon pisum (Pea aphid)
A0A0C5Q4X0_APHGO	Malate dehydrogenase (EC 1.1.1.37)	Aphis gossypii (Cotton aphid)
A0A0C5QDP1_APHGO	Isocitrate dehydrogenase [NAD] subunit, mitochondrial (EC 1.1.1.41)	Aphis gossypii (Cotton aphid)
A0A0C5QH05_APHGO	Enolase isoform 2	Aphis gossypii (Cotton aphid)
A0A0C5QH08_APHGO	Phosphoglycerate kinase (EC 2.7.2.3)	Aphis gossypii (Cotton aphid)
J9K9Z1_ACYPI	Glyceraldehyde-3-phosphate dehydrogenase (EC 1.2.1.12)	Acyrthosiphon pisum (Pea aphid)
J9JQB0_ACYPI	Uncharacterized protein	Acyrthosiphon pisum (Pea aphid)
A0A0G3YJ66_APHGO	Fatty acid synthase 1	Aphis gossypii (Cotton aphid)
A0A0G3YKZ0_APHGO	ATP-citrate synthase (EC 2.3.3.8) (ATP-citrate (pro-S-)-lyase) (Citrate cleavage enzyme)	Aphis gossypii (Cotton aphid)
A0A0G3YKZ9_APHGO	Fatty acid-binding protein	Aphis gossypii (Cotton aphid)
I3UMP6_DIUNO	Sucrase (Fragment)	Diuraphis noxia (Russian wheat aphid)
A0A0H5BX82_9ENTR	Chaperone protein DnaK (HSP70) (Heat shock 70 kDa protein) (Heat shock protein 70)	Candidatus Westeberhardia cardiocondylae
I6LKQ8_9POTY	Polyprotein	Sugarcane streak mosaic virus
A0A0K1YUD3_9GAMM	60 kDa chaperonin (Fragment)	Buchnera aphidicola
A0A0K1YUY4_9GAMM	GroEL (Fragment)	Buchnera aphidicola
A0A0M3RS77_9GAMM	10 kDa chaperonin (GroES protein) (Protein Cpn10)	Buchnera aphidicola (Aphis glycines)
A0A0M3RSG3_9GAMM	Elongation factor Tu (EF-Tu)	Buchnera aphidicola (Aphis glycines)
W0P355_BUCMP	30S ribosomal protein S10	Buchnera aphidicola str. USDA (Myzus persicae)
A0A0M4HEA5_9GAMM	Flagellar basal-body rod protein FlgG (Distal rod protein)	Buchnera aphidicola (Aphis glycines)
A0A0M4HV27_9GAMM	Chaperone protein DnaK (HSP70) (Heat shock 70 kDa protein) (Heat shock protein 70)	Buchnera aphidicola (Aphis glycines)
A0A0M4HWT8_9GAMM	Cell division protein FtsZ	Buchnera aphidicola (Aphis glycines)
A0A0M5JTF8_9GAMM	Single-stranded DNA-binding protein (SSB)	Buchnera aphidicola (Aphis glycines)
A0A143WSN1_9ENTR	Cold shock-like protein CspC	Candidatus Doolittlea endobia
J9JML2_ACYPI	Glutamine synthetase (EC 6.3.1.2)	Acyrthosiphon pisum (Pea aphid)
A0A172JCK4_RHOPD	Heat shock protein 70 cognate	Rhopalosiphum padi (Bird cherry-oat aphid) (Aphis padi)
A0A1C3L3X8_9ENTR	Outer membrane protein assembly factor BamA	secondary endosymbiont of Trabutina mannipara
Q3LB70_TOXCI	Putative uncharacterized protein (Fragment)	Toxoptera citricida (Brown citrus aphid) (Aphis citricidus)
Q201Y4_ACYPI	60S ribosomal protein L27	Acyrthosiphon pisum (Pea aphid)
X1XTQ5_ACYPI	Uncharacterized protein	Acyrthosiphon pisum (Pea aphid)
A9JSG4_ACYPI	Cathepsin B (Fragment)	Acyrthosiphon pisum (Pea aphid)
B3Y020_9ENTR	60 kDa chaperonin (Fragment)	Candidatus Rosenkranzia clausaccus
C4WUK0_ACYPI	ACYPI006428 protein	Acyrthosiphon pisum (Pea aphid)
C4WRJ4_ACYPI	ACYPI005092 protein	Acyrthosiphon pisum (Pea aphid)
C4WRK5_ACYPI	ACYPI005467 protein	Acyrthosiphon pisum (Pea aphid)
C4WRM2_ACYPI	ACYPI000079 protein	Acyrthosiphon pisum (Pea aphid)
J9JZ03_ACYPI	Proteasome subunit alpha type (EC 3.4.25.1)	Acyrthosiphon pisum (Pea aphid)
C4WRN0_ACYPI	Ribosomal protein L19	Acyrthosiphon pisum (Pea aphid)
C4WS91_ACYPI	ACYPI008302 protein	Acyrthosiphon pisum (Pea aphid)
X1XC39_ACYPI	Uncharacterized protein	Acyrthosiphon pisum (Pea aphid)
C4WRP0_ACYPI	ACYPI005071 protein	Acyrthosiphon pisum (Pea aphid)
C4WRP5_ACYPI	ACYPI004620 protein	Acyrthosiphon pisum (Pea aphid)
X1XTT0_ACYPI	Uncharacterized protein	Acyrthosiphon pisum (Pea aphid)
C4WRR6_ACYPI	ACYPI006838 protein	Acyrthosiphon pisum (Pea aphid)
C4WRS4_ACYPI	ACYPI006664 protein	Acyrthosiphon pisum (Pea aphid)
C4WRS7_ACYPI	ACYPI002155 protein	Acyrthosiphon pisum (Pea aphid)
C4WRT4_ACYPI	Proteasome subunit alpha type (EC 3.4.25.1)	Acyrthosiphon pisum (Pea aphid)
C4WRU2_ACYPI	ACYPI000455 protein	Acyrthosiphon pisum (Pea aphid)
C4WRU4_ACYPI	ACYPI004113 protein	Acyrthosiphon pisum (Pea aphid)
F2X050_SCHGA	Ubiquitin (Fragment)	Schizaphis graminum (Green bug aphid)
C4WRU9_ACYPI	ACYPI26371 protein	Acyrthosiphon pisum (Pea aphid)
C4WRV2_ACYPI	Superoxide dismutase [Cu-Zn] (EC 1.15.1.1)	Acyrthosiphon pisum (Pea aphid)
C4WRW3_ACYPI	ACYPI007179 protein	Acyrthosiphon pisum (Pea aphid)
J9JMA0_ACYPI	Uncharacterized protein	Acyrthosiphon pisum (Pea aphid)
C4WRW7_ACYPI	Peptidyl-prolyl cis-trans isomerase (PPIase) (EC 5.2.1.8)	Acyrthosiphon pisum (Pea aphid)
C4WRW8_ACYPI	ACYPI008743 protein	Acyrthosiphon pisum (Pea aphid)
C4WRY3_ACYPI	GTP-binding nuclear protein	Acyrthosiphon pisum (Pea aphid)
C4WS00_ACYPI	Peptidyl-prolyl cis-trans isomerase (PPIase) (EC 5.2.1.8)	Acyrthosiphon pisum (Pea aphid)
C4WS17_ACYPI	ACYPI003565 protein	Acyrthosiphon pisum (Pea aphid)
J9JRF2_ACYPI	Uncharacterized protein	Acyrthosiphon pisum (Pea aphid)
C4WS14_ACYPI	ACYPI009948 protein	Acyrthosiphon pisum (Pea aphid)
C4WS23_ACYPI	Pyrroline-5-carboxylate reductase (EC 1.5.1.2)	Acyrthosiphon pisum (Pea aphid)
C4WS24_ACYPI	ACYPI002553 protein	Acyrthosiphon pisum (Pea aphid)
C4WS26_ACYPI	Proteasome subunit alpha type (EC 3.4.25.1)	Acyrthosiphon pisum (Pea aphid)
C4WS28_ACYPI	Peptidylprolyl isomerase (EC 5.2.1.8)	Acyrthosiphon pisum (Pea aphid)
C4WS31_ACYPI	Profilin	Acyrthosiphon pisum (Pea aphid)
X1WJ24_ACYPI	Uncharacterized protein	Acyrthosiphon pisum (Pea aphid)
C4WS40_ACYPI	ACYPI008241 protein	Acyrthosiphon pisum (Pea aphid)
C4WS41_ACYPI	1,2-dihydroxy-3-keto-5-methylthiopentene dioxygenase (EC 1.13.11.54) (Acireductone dioxygenase (Fe(2+)-requiring)) (ARD) (Fe-ARD)	Acyrthosiphon pisum (Pea aphid)
J9K5Q0_ACYPI	Uncharacterized protein	Acyrthosiphon pisum (Pea aphid)
C4WS59_ACYPI	ACYPI009884 protein	Acyrthosiphon pisum (Pea aphid)
C4WS66_ACYPI	ACYPI008570 protein	Acyrthosiphon pisum (Pea aphid)
C4WS81_ACYPI	ACYPI008305 protein	Acyrthosiphon pisum (Pea aphid)
J9JKP8_ACYPI	NADH dehydrogenase [ubiquinone] iron-sulfur protein 6, mitochondrial	Acyrthosiphon pisum (Pea aphid)
J9K635_ACYPI	Uncharacterized protein	Acyrthosiphon pisum (Pea aphid)
Q5XUC6_TOXCI	Putative cofilin/actin depolymerizing factor-like	Toxoptera citricida (Brown citrus aphid) (Aphis citricidus)
C4WS87_ACYPI	ACYPI007006 protein	Acyrthosiphon pisum (Pea aphid)
C4WS89_ACYPI	ACYPI006909 protein	Acyrthosiphon pisum (Pea aphid)
C4WSB3_ACYPI	ACYPI001190 protein	Acyrthosiphon pisum (Pea aphid)
C4WSB5_ACYPI	ACYPI005685 protein	Acyrthosiphon pisum (Pea aphid)
C4WSB7_ACYPI	ACYPI007254 protein	Acyrthosiphon pisum (Pea aphid)
C4WSC2_ACYPI	ACYPI001446 protein	Acyrthosiphon pisum (Pea aphid)
C4WSC8_ACYPI	ACYPI008671 protein	Acyrthosiphon pisum (Pea aphid)
C4WSD8_ACYPI	ACYPI001466 protein	Acyrthosiphon pisum (Pea aphid)
C4WSD9_ACYPI	Eukaryotic translation initiation factor 5A (eIF-5A)	Acyrthosiphon pisum (Pea aphid)
C4WSE0_ACYPI	ACYPI006688 protein	Acyrthosiphon pisum (Pea aphid)
C4WSE1_ACYPI	ACYPI001947 protein	Acyrthosiphon pisum (Pea aphid)
J9JMX8_ACYPI	40S ribosomal protein S8	Acyrthosiphon pisum (Pea aphid)
C4WSE9_ACYPI	Obg-like ATPase 1	Acyrthosiphon pisum (Pea aphid)
C4WSF7_ACYPI	ACYPI006352 protein	Acyrthosiphon pisum (Pea aphid)
C4WSH2_ACYPI	ACYPI009856 protein	Acyrthosiphon pisum (Pea aphid)
C4WSH4_ACYPI	ACYPI006725 protein	Acyrthosiphon pisum (Pea aphid)
J9K2M7_ACYPI	Uncharacterized protein	Acyrthosiphon pisum (Pea aphid)
C4WSI2_ACYPI	ACYPI008325 protein	Acyrthosiphon pisum (Pea aphid)
J9K2I8_ACYPI	Proteasome subunit alpha type (EC 3.4.25.1)	Acyrthosiphon pisum (Pea aphid)
C4WSI4_ACYPI	Proteasome subunit beta (EC 3.4.25.1)	Acyrthosiphon pisum (Pea aphid)
C4WSI8_ACYPI	ACYPI006658 protein	Acyrthosiphon pisum (Pea aphid)
C4WSJ2_ACYPI	ACYPI001292 protein	Acyrthosiphon pisum (Pea aphid)
C4WSJ6_ACYPI	ACYPI000383 protein	Acyrthosiphon pisum (Pea aphid)
C4WSJ9_ACYPI	ACYPI006043 protein	Acyrthosiphon pisum (Pea aphid)
C4WSK5_ACYPI	Histone H2A	Acyrthosiphon pisum (Pea aphid)
C4WSK9_ACYPI	ACYPI003867 protein	Acyrthosiphon pisum (Pea aphid)
Q5XUA0_TOXCI	Putative cytosolic thioredoxin peroxidase	Toxoptera citricida (Brown citrus aphid) (Aphis citricidus)
C4WSM5_ACYPI	40S ribosomal protein S6	Acyrthosiphon pisum (Pea aphid)
C4WSM9_ACYPI	ACYPI007603 protein	Acyrthosiphon pisum (Pea aphid)
C4WSN2_ACYPI	ACYPI008243 protein	Acyrthosiphon pisum (Pea aphid)
C4WSN6_ACYPI	ACYPI008564 protein	Acyrthosiphon pisum (Pea aphid)
C4WSP8_ACYPI	Thioredoxin	Acyrthosiphon pisum (Pea aphid)
C4WSS8_ACYPI	ACYPI002757 protein	Acyrthosiphon pisum (Pea aphid)
C4WST8_ACYPI	ACYPI005270 protein	Acyrthosiphon pisum (Pea aphid)
C4WSU5_ACYPI	Proteasome subunit alpha type (EC 3.4.25.1)	Acyrthosiphon pisum (Pea aphid)
C4WSU6_ACYPI	ACYPI009214 protein	Acyrthosiphon pisum (Pea aphid)
C4WSV6_ACYPI	ACYPI45293 protein	Acyrthosiphon pisum (Pea aphid)
C4WSW4_ACYPI	Annexin	Acyrthosiphon pisum (Pea aphid)
C4WSX0_ACYPI	ACYPI008005 protein	Acyrthosiphon pisum (Pea aphid)
C4WSY5_ACYPI	ACYPI001714 protein	Acyrthosiphon pisum (Pea aphid)
C4WSZ6_ACYPI	ACYPI005387 protein	Acyrthosiphon pisum (Pea aphid)
C4WT00_ACYPI	Ferritin (EC 1.16.3.1)	Acyrthosiphon pisum (Pea aphid)
C4WT06_ACYPI	Adenylate kinase (EC 2.7.4.3) (ATP-AMP transphosphorylase) (ATP:AMP phosphotransferase) (Adenylate kinase cytosolic and mitochondrial) (Adenylate monophosphate kinase)	Acyrthosiphon pisum (Pea aphid)
X1XAD0_ACYPI	Uncharacterized protein	Acyrthosiphon pisum (Pea aphid)
J9JV17_ACYPI	Uncharacterized protein	Acyrthosiphon pisum (Pea aphid)
C4WT13_ACYPI	ACYPI010196 protein	Acyrthosiphon pisum (Pea aphid)
C4WT15_ACYPI	Peptidyl-prolyl cis-trans isomerase (PPIase) (EC 5.2.1.8)	Acyrthosiphon pisum (Pea aphid)
C4WT16_ACYPI	ACYPI001979 protein	Acyrthosiphon pisum (Pea aphid)
C4WT23_ACYPI	ACYPI004943 protein	Acyrthosiphon pisum (Pea aphid)
Q5UEN7_TOXCI	Putative small nuclear ribonucleoprotein D2-like protein	Toxoptera citricida (Brown citrus aphid) (Aphis citricidus)
C4WT30_ACYPI	ACYPI001599 protein (ACYPI009941 protein)	Acyrthosiphon pisum (Pea aphid)
J9JY92_ACYPI	Uncharacterized protein	Acyrthosiphon pisum (Pea aphid)
C4WT44_ACYPI	ACYPI003166 protein	Acyrthosiphon pisum (Pea aphid)
C4WT45_ACYPI	Triosephosphate isomerase (EC 5.3.1.1)	Acyrthosiphon pisum (Pea aphid)
C4WT50_ACYPI	ACYPI003526 protein	Acyrthosiphon pisum (Pea aphid)
C4WT80_ACYPI	ACYPI000138 protein	Acyrthosiphon pisum (Pea aphid)
J9JMT1_ACYPI	Uncharacterized protein	Acyrthosiphon pisum (Pea aphid)
C4WT91_ACYPI	ACYPI006288 protein	Acyrthosiphon pisum (Pea aphid)
C4WT93_ACYPI	ACYPI004940 protein	Acyrthosiphon pisum (Pea aphid)
C4WT97_ACYPI	ACYPI004082 protein	Acyrthosiphon pisum (Pea aphid)
C4WTA8_ACYPI	ACYPI009972 protein	Acyrthosiphon pisum (Pea aphid)
C4WTC2_ACYPI	ACYPI009245 protein	Acyrthosiphon pisum (Pea aphid)
C4WTC4_ACYPI	ACYPI009245 protein	Acyrthosiphon pisum (Pea aphid)
C4WTC8_ACYPI	ACYPI010042 protein	Acyrthosiphon pisum (Pea aphid)
C4WTD6_ACYPI	ACYPI008348 protein	Acyrthosiphon pisum (Pea aphid)
C4WTE3_ACYPI	ACYPI002878 protein	Acyrthosiphon pisum (Pea aphid)
C4WTF1_ACYPI	Ribosomal protein	Acyrthosiphon pisum (Pea aphid)
J9K1S4_ACYPI	Uncharacterized protein	Acyrthosiphon pisum (Pea aphid)
C4WTF7_ACYPI	ACYPI004893 protein	Acyrthosiphon pisum (Pea aphid)
C4WTG0_ACYPI	ACYPI003359 protein	Acyrthosiphon pisum (Pea aphid)
J9JLV0_ACYPI	Uncharacterized protein	Acyrthosiphon pisum (Pea aphid)
C4WTG2_ACYPI	ACYPI003149 protein	Acyrthosiphon pisum (Pea aphid)
C4WTG5_ACYPI	ACYPI004672 protein	Acyrthosiphon pisum (Pea aphid)
C4WY90_ACYPI	40S ribosomal protein S30	Acyrthosiphon pisum (Pea aphid)
C4WTH7_ACYPI	ACYPI004388 protein	Acyrthosiphon pisum (Pea aphid)
C4WTI2_ACYPI	ACYPI008400 protein	Acyrthosiphon pisum (Pea aphid)
C4WTI4_ACYPI	ACYPI002841 protein	Acyrthosiphon pisum (Pea aphid)
C4WTI7_ACYPI	ACYPI009552 protein	Acyrthosiphon pisum (Pea aphid)
J9K7Z2_ACYPI	Uncharacterized protein	Acyrthosiphon pisum (Pea aphid)
C4WTK9_ACYPI	ACYPI002199 protein	Acyrthosiphon pisum (Pea aphid)
C4WTM0_ACYPI	ACYPI003527 protein	Acyrthosiphon pisum (Pea aphid)
C4WTM1_ACYPI	ACYPI003649 protein	Acyrthosiphon pisum (Pea aphid)
C4WTN0_ACYPI	ACYPI000340 protein	Acyrthosiphon pisum (Pea aphid)
C4WTN9_ACYPI	ACYPI009907 protein	Acyrthosiphon pisum (Pea aphid)
C4WTQ1_ACYPI	ACYPI009090 protein	Acyrthosiphon pisum (Pea aphid)
C4WTR7_ACYPI	Superoxide dismutase [Cu-Zn] (EC 1.15.1.1)	Acyrthosiphon pisum (Pea aphid)
C4WTS8_ACYPI	ACYPI005442 protein	Acyrthosiphon pisum (Pea aphid)
Q9GR98_APHGO	GrpE protein homolog	Aphis gossypii (Cotton aphid)
C4WTU7_ACYPI	Uncharacterized protein	Acyrthosiphon pisum (Pea aphid)
C4WTU8_ACYPI	Putative uncharacterized protein	Acyrthosiphon pisum (Pea aphid)
J9K225_ACYPI	Uncharacterized protein	Acyrthosiphon pisum (Pea aphid)
C4WTW7_ACYPI	ACYPI010200 protein	Acyrthosiphon pisum (Pea aphid)
C4WTX2_ACYPI	ACYPI002889 protein	Acyrthosiphon pisum (Pea aphid)
C4WTX3_ACYPI	ACYPI009006 protein	Acyrthosiphon pisum (Pea aphid)
C4WTZ4_ACYPI	ACYPI008695 protein	Acyrthosiphon pisum (Pea aphid)
Q201X6_ACYPI	Ribosomal protein L14-like	Acyrthosiphon pisum (Pea aphid)
C4WU19_ACYPI	60S ribosomal protein L13	Acyrthosiphon pisum (Pea aphid)
C4WU23_ACYPI	ACYPI005089 protein	Acyrthosiphon pisum (Pea aphid)
C4WU26_ACYPI	ACYPI006857 protein	Acyrthosiphon pisum (Pea aphid)
C4WU36_ACYPI	ACYPI008983 protein	Acyrthosiphon pisum (Pea aphid)
C4WU48_ACYPI	ACYPI006929 protein	Acyrthosiphon pisum (Pea aphid)
C4WU49_ACYPI	ACYPI007971 protein	Acyrthosiphon pisum (Pea aphid)
C4WU52_ACYPI	ACYPI009231 protein	Acyrthosiphon pisum (Pea aphid)
C4WU53_ACYPI	ACYPI010104 protein	Acyrthosiphon pisum (Pea aphid)
C4WU63_ACYPI	ACYPI007111 protein	Acyrthosiphon pisum (Pea aphid)
C4WU72_ACYPI	ACYPI007329 protein	Acyrthosiphon pisum (Pea aphid)
J9K3E2_ACYPI	Uncharacterized protein	Acyrthosiphon pisum (Pea aphid)
C4WU78_ACYPI	ACYPI009812 protein	Acyrthosiphon pisum (Pea aphid)
C4WUA5_ACYPI	ACYPI001864 protein	Acyrthosiphon pisum (Pea aphid)
Q56FF3_LYSTE	Ribosomal protein S15A	Lysiphlebus testaceipes (Greenbugs aphid parastoid)
C4WUB6_ACYPI	ACYPI003450 protein	Acyrthosiphon pisum (Pea aphid)
J9JMB0_ACYPI	Uncharacterized protein	Acyrthosiphon pisum (Pea aphid)
C4WUD6_ACYPI	ACYPI000896 protein	Acyrthosiphon pisum (Pea aphid)
C4WUE6_ACYPI	ACYPI001027 protein	Acyrthosiphon pisum (Pea aphid)
Q201V7_ACYPI	ACYPI000071 protein (Putative ribosomal protein S15e)	Acyrthosiphon pisum (Pea aphid)
X1X6X5_ACYPI	Uncharacterized protein	Acyrthosiphon pisum (Pea aphid)
Q5XUB3_TOXCI	Putative ATP synthase-like protein	Toxoptera citricida (Brown citrus aphid) (Aphis citricidus)
C4WUI5_ACYPI	ACYPI000784 protein	Acyrthosiphon pisum (Pea aphid)
C4WUI7_ACYPI	ACYPI001643 protein	Acyrthosiphon pisum (Pea aphid)
Q5XUA8_TOXCI	Putative calmodulin	Toxoptera citricida (Brown citrus aphid) (Aphis citricidus)
C4WUJ9_ACYPI	ACYPI008871 protein	Acyrthosiphon pisum (Pea aphid)
J9JLC3_ACYPI	Uncharacterized protein	Acyrthosiphon pisum (Pea aphid)
C4WUK5_ACYPI	ACYPI003875 protein	Acyrthosiphon pisum (Pea aphid)
J9K7Y3_ACYPI	Ribosome assembly factor mrt4	Acyrthosiphon pisum (Pea aphid)
C4WUM9_ACYPI	Eukaryotic translation initiation factor 3 subunit G (eIF3g) (Eukaryotic translation initiation factor 3 RNA-binding subunit) (eIF-3 RNA-binding subunit) (Eukaryotic translation initiation factor 3 subunit 4)	Acyrthosiphon pisum (Pea aphid)
C4WUP6_ACYPI	Proteasome subunit alpha type (EC 3.4.25.1)	Acyrthosiphon pisum (Pea aphid)
C4WUV1_ACYPI	ACYPI005394 protein	Acyrthosiphon pisum (Pea aphid)
C4WUV2_ACYPI	ACYPI007714 protein	Acyrthosiphon pisum (Pea aphid)
C4WUX5_ACYPI	ACYPI003440 protein	Acyrthosiphon pisum (Pea aphid)
C4WUY0_ACYPI	ACYPI001610 protein	Acyrthosiphon pisum (Pea aphid)
C4WUZ1_ACYPI	ACYPI000069 protein	Acyrthosiphon pisum (Pea aphid)
C4WV07_ACYPI	ACYPI006609 protein	Acyrthosiphon pisum (Pea aphid)
C4WV08_ACYPI	ACYPI000262 protein	Acyrthosiphon pisum (Pea aphid)
C4WV10_ACYPI	ACYPI008158 protein	Acyrthosiphon pisum (Pea aphid)
C4WV77_ACYPI	ACYPI002694 protein	Acyrthosiphon pisum (Pea aphid)
C4WV83_ACYPI	ACYPI006320 protein	Acyrthosiphon pisum (Pea aphid)
C4WV90_ACYPI	ACYPI006342 protein	Acyrthosiphon pisum (Pea aphid)
C4WV94_ACYPI	ACYPI003668 protein	Acyrthosiphon pisum (Pea aphid)
C4WVD1_ACYPI	ACYPI000444 protein	Acyrthosiphon pisum (Pea aphid)
C4WVD3_ACYPI	ACYPI008534 protein	Acyrthosiphon pisum (Pea aphid)
C4WVG1_ACYPI	ACYPI005949 protein	Acyrthosiphon pisum (Pea aphid)
C4WVG4_ACYPI	Phosphotransferase (EC 2.7.1.-)	Acyrthosiphon pisum (Pea aphid)
C4WVQ4_ACYPI	ACYPI002333 protein	Acyrthosiphon pisum (Pea aphid)
C4WVS0_ACYPI	ACYPI008105 protein	Acyrthosiphon pisum (Pea aphid)
C4WVS3_ACYPI	ACYPI005481 protein	Acyrthosiphon pisum (Pea aphid)
C4WVS6_ACYPI	ACYPI006777 protein	Acyrthosiphon pisum (Pea aphid)
C4WVU4_ACYPI	ACYPI006706 protein	Acyrthosiphon pisum (Pea aphid)
J9JYY0_ACYPI	Uncharacterized protein	Acyrthosiphon pisum (Pea aphid)
C4WW88_ACYPI	ACYPI001055 protein	Acyrthosiphon pisum (Pea aphid)
C4WWC4_ACYPI	Histone H4	Acyrthosiphon pisum (Pea aphid)
C4WWC6_ACYPI	ACYPI010231 protein	Acyrthosiphon pisum (Pea aphid)
C4WWF8_ACYPI	ACYPI008979 protein	Acyrthosiphon pisum (Pea aphid)
C4WWP6_ACYPI	ACYPI000665 protein	Acyrthosiphon pisum (Pea aphid)
X1X105_ACYPI	V-type proton ATPase subunit G	Acyrthosiphon pisum (Pea aphid)
J9JN71_ACYPI	Uncharacterized protein	Acyrthosiphon pisum (Pea aphid)
C4WWT7_ACYPI	ACYPI009973 protein	Acyrthosiphon pisum (Pea aphid)
C4WWZ4_ACYPI	ACYPI005606 protein	Acyrthosiphon pisum (Pea aphid)
C4WX19_ACYPI	ACYPI007405 protein	Acyrthosiphon pisum (Pea aphid)
C4WX27_ACYPI	ACYPI004630 protein	Acyrthosiphon pisum (Pea aphid)
C4WX38_ACYPI	ACYPI001351 protein	Acyrthosiphon pisum (Pea aphid)
C4WXA0_ACYPI	ACYPI009011 protein	Acyrthosiphon pisum (Pea aphid)
C4WXC2_ACYPI	Succinate--CoA ligase [ADP/GDP-forming] subunit alpha, mitochondrial (EC 6.2.1.4) (EC 6.2.1.5) (Succinyl-CoA synthetase subunit alpha) (SCS-alpha)	Acyrthosiphon pisum (Pea aphid)
C4WXF7_ACYPI	ACYPI006967 protein	Acyrthosiphon pisum (Pea aphid)
C4WXI7_ACYPI	ACYPI003073 protein	Acyrthosiphon pisum (Pea aphid)
J9JS66_ACYPI	Uncharacterized protein	Acyrthosiphon pisum (Pea aphid)
C4WXL2_ACYPI	ACYPI009745 protein	Acyrthosiphon pisum (Pea aphid)
C4WXL4_ACYPI	ACYPI009849 protein	Acyrthosiphon pisum (Pea aphid)
J9K993_ACYPI	Uncharacterized protein	Acyrthosiphon pisum (Pea aphid)
C4WXR3_ACYPI	ACYPI007108 protein	Acyrthosiphon pisum (Pea aphid)
C4WXS5_ACYPI	ACYPI008164 protein	Acyrthosiphon pisum (Pea aphid)
J9K0C2_ACYPI	Uncharacterized protein	Acyrthosiphon pisum (Pea aphid)
C4WXY5_ACYPI	ACYPI004223 protein	Acyrthosiphon pisum (Pea aphid)
J9JKK0_ACYPI	Uncharacterized protein	Acyrthosiphon pisum (Pea aphid)
C4WY61_ACYPI	ACYPI000772 protein	Acyrthosiphon pisum (Pea aphid)
C4WY62_ACYPI	ACYPI002476 protein	Acyrthosiphon pisum (Pea aphid)
J9LJ53_ACYPI	Uncharacterized protein	Acyrthosiphon pisum (Pea aphid)
C4WY80_ACYPI	ACYPI006090 protein	Acyrthosiphon pisum (Pea aphid)
C4WY81_ACYPI	ACYPI007611 protein	Acyrthosiphon pisum (Pea aphid)
C4WY86_ACYPI	Peptidyl-prolyl cis-trans isomerase (EC 5.2.1.8)	Acyrthosiphon pisum (Pea aphid)
C4WY88_ACYPI	ACYPI006445 protein	Acyrthosiphon pisum (Pea aphid)
C4WY96_ACYPI	ACYPI005102 protein	Acyrthosiphon pisum (Pea aphid)
Q56FK0_LYSTE	Ribosomal protein S23	Lysiphlebus testaceipes (Greenbugs aphid parastoid)
C4WYC2_ACYPI	40S ribosomal protein S3a	Acyrthosiphon pisum (Pea aphid)
J9JQP8_ACYPI	Uncharacterized protein	Acyrthosiphon pisum (Pea aphid)
J9JIY1_ACYPI	Uncharacterized protein	Acyrthosiphon pisum (Pea aphid)
C4WYE1_ACYPI	Prefoldin subunit 3	Acyrthosiphon pisum (Pea aphid)
C4WYE4_ACYPI	ACYPI005885 protein	Acyrthosiphon pisum (Pea aphid)
C4WYE9_ACYPI	ACYPI007268 protein	Acyrthosiphon pisum (Pea aphid)
C4WYF1_ACYPI	ACYPI006417 protein	Acyrthosiphon pisum (Pea aphid)
C4WYF9_ACYPI	ACYPI005249 protein	Acyrthosiphon pisum (Pea aphid)
C4WYG5_ACYPI	ACYPI009132 protein	Acyrthosiphon pisum (Pea aphid)
C4WYG6_ACYPI	ACYPI006341 protein	Acyrthosiphon pisum (Pea aphid)
C4WYG9_ACYPI	ACYPI007505 protein	Acyrthosiphon pisum (Pea aphid)
C8BQ18_9FUNG	Glyceraldehyde-3-phosphate dehydrogenase (Fragment)	Entomophthora syrphi
D5LG83_LYSTE	Arginine kinase	Lysiphlebus testaceipes (Greenbugs aphid parastoid)
J9JMM5_ACYPI	Uncharacterized protein	Acyrthosiphon pisum (Pea aphid)
E0WQH6_9ENTR	50S ribosomal protein L22	Candidatus Regiella insecticola LSR1
E0WQU9_9ENTR	Putative uncharacterized protein	Candidatus Regiella insecticola LSR1
Q492L6_BLOPB	Cold shock-like protein	Blochmannia pennsylvanicus (strain BPEN)
F7WYV9_9GAMM	10 kDa chaperonin (GroES protein) (Protein Cpn10)	Buchnera aphidicola (Cinara tujafilina)
F7WYW0_9GAMM	60 kDa chaperonin (GroEL protein) (Protein Cpn60)	Buchnera aphidicola (Cinara tujafilina)
G0T697_9GAMM	16kDa heat-shock protein A (Fragment)	Buchnera aphidicola (Acyrthosiphon pisum)
G2H1W5_9ENTR	Uncharacterized protein	Candidatus Regiella insecticola 5.15
J9JKT0_ACYPI	Uncharacterized protein	Acyrthosiphon pisum (Pea aphid)
J3TGA6_9ENTR	Lipopolysaccharide heptosyltransferase I	secondary endosymbiont of Heteropsylla cubana
J3TXK4_9ENTR	Chaperone protein DnaK (HSP70) (Heat shock 70 kDa protein) (Heat shock protein 70)	secondary endosymbiont of Ctenarytaina eucalypti
J3VUB2_9ENTR	Erythronate-4-phosphate dehydrogenase (EC 1.1.1.290)	secondary endosymbiont of Heteropsylla cubana
J3Z594_9ENTR	10 kDa chaperonin (GroES protein) (Protein Cpn10)	secondary endosymbiont of Heteropsylla cubana
J9JIX3_ACYPI	40S ribosomal protein S4	Acyrthosiphon pisum (Pea aphid)
J9JJ34_ACYPI	Uncharacterized protein	Acyrthosiphon pisum (Pea aphid)
J9JJ48_ACYPI	Uncharacterized protein	Acyrthosiphon pisum (Pea aphid)
J9JJ68_ACYPI	Uncharacterized protein	Acyrthosiphon pisum (Pea aphid)
J9JJ96_ACYPI	Uncharacterized protein	Acyrthosiphon pisum (Pea aphid)
J9JJA2_ACYPI	Uncharacterized protein	Acyrthosiphon pisum (Pea aphid)
J9JJB5_ACYPI	Uncharacterized protein	Acyrthosiphon pisum (Pea aphid)
J9JJC5_ACYPI	Uncharacterized protein	Acyrthosiphon pisum (Pea aphid)
J9JJC7_ACYPI	Uncharacterized protein	Acyrthosiphon pisum (Pea aphid)
J9JJF8_ACYPI	Uncharacterized protein	Acyrthosiphon pisum (Pea aphid)
J9JJH1_ACYPI	Uncharacterized protein	Acyrthosiphon pisum (Pea aphid)
J9JJP1_ACYPI	Uncharacterized protein	Acyrthosiphon pisum (Pea aphid)
J9JJP6_ACYPI	Uncharacterized protein	Acyrthosiphon pisum (Pea aphid)
J9JJQ0_ACYPI	Uncharacterized protein	Acyrthosiphon pisum (Pea aphid)
J9K2L1_ACYPI	Uncharacterized protein	Acyrthosiphon pisum (Pea aphid)
J9JJY7_ACYPI	Uncharacterized protein	Acyrthosiphon pisum (Pea aphid)
J9JK13_ACYPI	Uncharacterized protein	Acyrthosiphon pisum (Pea aphid)
J9JK82_ACYPI	Uncharacterized protein	Acyrthosiphon pisum (Pea aphid)
J9JK90_ACYPI	Uncharacterized protein	Acyrthosiphon pisum (Pea aphid)
J9JK95_ACYPI	Uncharacterized protein	Acyrthosiphon pisum (Pea aphid)
J9JKA5_ACYPI	Uncharacterized protein	Acyrthosiphon pisum (Pea aphid)
J9JKB9_ACYPI	Uncharacterized protein	Acyrthosiphon pisum (Pea aphid)
J9JKD0_ACYPI	Uncharacterized protein	Acyrthosiphon pisum (Pea aphid)
J9JKF1_ACYPI	Ubiquitin carboxyl-terminal hydrolase (EC 3.4.19.12)	Acyrthosiphon pisum (Pea aphid)
J9JKH2_ACYPI	Uncharacterized protein	Acyrthosiphon pisum (Pea aphid)
J9JKH7_ACYPI	Uncharacterized protein	Acyrthosiphon pisum (Pea aphid)
J9JKI7_ACYPI	Uncharacterized protein	Acyrthosiphon pisum (Pea aphid)
J9JKL8_ACYPI	Uncharacterized protein	Acyrthosiphon pisum (Pea aphid)
J9JKN9_ACYPI	Uncharacterized protein	Acyrthosiphon pisum (Pea aphid)
J9JKP1_ACYPI	Uncharacterized protein	Acyrthosiphon pisum (Pea aphid)
J9JKQ2_ACYPI	Glucose-6-phosphate 1-dehydrogenase (EC 1.1.1.49)	Acyrthosiphon pisum (Pea aphid)
J9JKS9_ACYPI	Uncharacterized protein	Acyrthosiphon pisum (Pea aphid)
J9JL17_ACYPI	Uncharacterized protein	Acyrthosiphon pisum (Pea aphid)
J9JL30_ACYPI	Uncharacterized protein	Acyrthosiphon pisum (Pea aphid)
J9JL31_ACYPI	Uncharacterized protein	Acyrthosiphon pisum (Pea aphid)
J9JL57_ACYPI	Alpha-mannosidase (EC 3.2.1.-)	Acyrthosiphon pisum (Pea aphid)
J9JL94_ACYPI	Uncharacterized protein	Acyrthosiphon pisum (Pea aphid)
J9JLA2_ACYPI	Uncharacterized protein	Acyrthosiphon pisum (Pea aphid)
J9JLB5_ACYPI	Uncharacterized protein	Acyrthosiphon pisum (Pea aphid)
J9JLC9_ACYPI	Uncharacterized protein	Acyrthosiphon pisum (Pea aphid)
J9JLD5_ACYPI	Tubulin beta chain	Acyrthosiphon pisum (Pea aphid)
J9JLE0_ACYPI	Uncharacterized protein	Acyrthosiphon pisum (Pea aphid)
J9JLF8_ACYPI	Catalase (EC 1.11.1.6)	Acyrthosiphon pisum (Pea aphid)
J9JLH3_ACYPI	Uncharacterized protein	Acyrthosiphon pisum (Pea aphid)
J9JLL7_ACYPI	Uncharacterized protein	Acyrthosiphon pisum (Pea aphid)
J9JLN4_ACYPI	Uncharacterized protein	Acyrthosiphon pisum (Pea aphid)
J9JLP6_ACYPI	Alpha-1,4 glucan phosphorylase (EC 2.4.1.1)	Acyrthosiphon pisum (Pea aphid)
J9JLQ2_ACYPI	Uncharacterized protein	Acyrthosiphon pisum (Pea aphid)
J9JLZ5_ACYPI	Uncharacterized protein	Acyrthosiphon pisum (Pea aphid)
J9JLZ8_ACYPI	Uncharacterized protein	Acyrthosiphon pisum (Pea aphid)
J9JM06_ACYPI	Uncharacterized protein	Acyrthosiphon pisum (Pea aphid)
J9JM28_ACYPI	Uncharacterized protein	Acyrthosiphon pisum (Pea aphid)
J9JM33_ACYPI	Isocitrate dehydrogenase [NADP] (EC 1.1.1.42)	Acyrthosiphon pisum (Pea aphid)
J9JM65_ACYPI	Uncharacterized protein	Acyrthosiphon pisum (Pea aphid)
J9JMC2_ACYPI	Uncharacterized protein	Acyrthosiphon pisum (Pea aphid)
J9JMC9_ACYPI	Acetyltransferase component of pyruvate dehydrogenase complex (EC 2.3.1.12)	Acyrthosiphon pisum (Pea aphid)
J9JMH7_ACYPI	Uncharacterized protein	Acyrthosiphon pisum (Pea aphid)
J9JMK4_ACYPI	Uncharacterized protein	Acyrthosiphon pisum (Pea aphid)
J9JMQ3_ACYPI	Uncharacterized protein	Acyrthosiphon pisum (Pea aphid)
J9JMT3_ACYPI	Nucleoporin NUP53	Acyrthosiphon pisum (Pea aphid)
J9JMU1_ACYPI	Uncharacterized protein	Acyrthosiphon pisum (Pea aphid)
J9JMX9_ACYPI	Uncharacterized protein	Acyrthosiphon pisum (Pea aphid)
J9JMZ9_ACYPI	Uncharacterized protein	Acyrthosiphon pisum (Pea aphid)
J9JN59_ACYPI	Spectrin beta chain	Acyrthosiphon pisum (Pea aphid)
J9JN91_ACYPI	Uncharacterized protein	Acyrthosiphon pisum (Pea aphid)
J9JN98_ACYPI	Uncharacterized protein	Acyrthosiphon pisum (Pea aphid)
J9JNB2_ACYPI	Uncharacterized protein	Acyrthosiphon pisum (Pea aphid)
J9JNC4_ACYPI	Uncharacterized protein	Acyrthosiphon pisum (Pea aphid)
J9JNE2_ACYPI	Microtubule-associated protein	Acyrthosiphon pisum (Pea aphid)
J9JNF7_ACYPI	Uncharacterized protein	Acyrthosiphon pisum (Pea aphid)
J9JNF8_ACYPI	Uncharacterized protein	Acyrthosiphon pisum (Pea aphid)
J9JNH3_ACYPI	Uncharacterized protein	Acyrthosiphon pisum (Pea aphid)
J9JNI0_ACYPI	Uncharacterized protein	Acyrthosiphon pisum (Pea aphid)
J9JNJ2_ACYPI	Uncharacterized protein	Acyrthosiphon pisum (Pea aphid)
J9JNK0_ACYPI	Uncharacterized protein	Acyrthosiphon pisum (Pea aphid)
J9JNK2_ACYPI	Uncharacterized protein	Acyrthosiphon pisum (Pea aphid)
J9JNK4_ACYPI	Eukaryotic translation initiation factor 3 subunit J (eIF3j)	Acyrthosiphon pisum (Pea aphid)
J9JNP6_ACYPI	Uncharacterized protein	Acyrthosiphon pisum (Pea aphid)
J9JNW2_ACYPI	Uncharacterized protein	Acyrthosiphon pisum (Pea aphid)
J9JNW9_ACYPI	Glycerol-3-phosphate dehydrogenase [NAD(+)] (EC 1.1.1.8)	Acyrthosiphon pisum (Pea aphid)
J9JNX3_ACYPI	Clathrin light chain	Acyrthosiphon pisum (Pea aphid)
J9JP34_ACYPI	Uncharacterized protein	Acyrthosiphon pisum (Pea aphid)
J9JP84_ACYPI	Uncharacterized protein	Acyrthosiphon pisum (Pea aphid)
J9JPE7_ACYPI	Uncharacterized protein	Acyrthosiphon pisum (Pea aphid)
J9JPF2_ACYPI	Uncharacterized protein	Acyrthosiphon pisum (Pea aphid)
J9JPJ0_ACYPI	Eukaryotic translation initiation factor 6 (eIF-6)	Acyrthosiphon pisum (Pea aphid)
J9JPK1_ACYPI	Uncharacterized protein	Acyrthosiphon pisum (Pea aphid)
J9JPL3_ACYPI	Uncharacterized protein	Acyrthosiphon pisum (Pea aphid)
J9JZI1_ACYPI	Uncharacterized protein	Acyrthosiphon pisum (Pea aphid)
J9JPQ6_ACYPI	Actin-related protein 2/3 complex subunit 5	Acyrthosiphon pisum (Pea aphid)
J9JPU1_ACYPI	Uncharacterized protein	Acyrthosiphon pisum (Pea aphid)
J9JPW0_ACYPI	Uncharacterized protein	Acyrthosiphon pisum (Pea aphid)
J9JPY5_ACYPI	Uncharacterized protein	Acyrthosiphon pisum (Pea aphid)
J9JPZ5_ACYPI	Uncharacterized protein	Acyrthosiphon pisum (Pea aphid)
J9JPZ8_ACYPI	Uncharacterized protein	Acyrthosiphon pisum (Pea aphid)
J9JQ24_ACYPI	Uncharacterized protein	Acyrthosiphon pisum (Pea aphid)
J9JQ54_ACYPI	Glucose-6-phosphate isomerase (EC 5.3.1.9)	Acyrthosiphon pisum (Pea aphid)
J9JQ96_ACYPI	Isocitrate dehydrogenase [NAD] subunit, mitochondrial (EC 1.1.1.41)	Acyrthosiphon pisum (Pea aphid)
J9JQA2_ACYPI	Uncharacterized protein	Acyrthosiphon pisum (Pea aphid)
J9JQC1_ACYPI	Uncharacterized protein	Acyrthosiphon pisum (Pea aphid)
J9JQC9_ACYPI	Uncharacterized protein	Acyrthosiphon pisum (Pea aphid)
J9JQH7_ACYPI	Uncharacterized protein	Acyrthosiphon pisum (Pea aphid)
J9JQL5_ACYPI	Uncharacterized protein	Acyrthosiphon pisum (Pea aphid)
J9JQL8_ACYPI	Uncharacterized protein	Acyrthosiphon pisum (Pea aphid)
J9JQM5_ACYPI	Uncharacterized protein	Acyrthosiphon pisum (Pea aphid)
J9JQN4_ACYPI	Uncharacterized protein	Acyrthosiphon pisum (Pea aphid)
J9JQR2_ACYPI	Uncharacterized protein	Acyrthosiphon pisum (Pea aphid)
J9JQR4_ACYPI	Uncharacterized protein	Acyrthosiphon pisum (Pea aphid)
J9JQV2_ACYPI	Uncharacterized protein	Acyrthosiphon pisum (Pea aphid)
J9JQW3_ACYPI	Uncharacterized protein	Acyrthosiphon pisum (Pea aphid)
J9JR29_ACYPI	Uncharacterized protein	Acyrthosiphon pisum (Pea aphid)
J9JR33_ACYPI	Pyruvate kinase (EC 2.7.1.40)	Acyrthosiphon pisum (Pea aphid)
J9JR68_ACYPI	Uncharacterized protein	Acyrthosiphon pisum (Pea aphid)
J9JR93_ACYPI	Kinesin-like protein	Acyrthosiphon pisum (Pea aphid)
J9JRA1_ACYPI	Uncharacterized protein	Acyrthosiphon pisum (Pea aphid)
J9JRA6_ACYPI	Uncharacterized protein	Acyrthosiphon pisum (Pea aphid)
J9JRB3_ACYPI	Coronin	Acyrthosiphon pisum (Pea aphid)
J9JRH9_ACYPI	Uncharacterized protein	Acyrthosiphon pisum (Pea aphid)
J9JRJ8_ACYPI	Uncharacterized protein	Acyrthosiphon pisum (Pea aphid)
J9JRS8_ACYPI	Uncharacterized protein	Acyrthosiphon pisum (Pea aphid)
J9JS41_ACYPI	Uncharacterized protein	Acyrthosiphon pisum (Pea aphid)
J9JS53_ACYPI	Uncharacterized protein	Acyrthosiphon pisum (Pea aphid)
J9JSB6_ACYPI	Histone deacetylase (EC 3.5.1.98)	Acyrthosiphon pisum (Pea aphid)
J9JSF0_ACYPI	Uncharacterized protein	Acyrthosiphon pisum (Pea aphid)
J9JSI4_ACYPI	T-complex protein 1 subunit delta	Acyrthosiphon pisum (Pea aphid)
J9JSI7_ACYPI	Pyruvate carboxylase (EC 6.4.1.1)	Acyrthosiphon pisum (Pea aphid)
J9JSU0_ACYPI	Elongation factor Ts, mitochondrial (EF-Ts) (EF-TsMt)	Acyrthosiphon pisum (Pea aphid)
J9LNF9_ACYPI	Uncharacterized protein	Acyrthosiphon pisum (Pea aphid)
J9JT30_ACYPI	Peptidylprolyl isomerase (EC 5.2.1.8)	Acyrthosiphon pisum (Pea aphid)
J9JT36_ACYPI	Uncharacterized protein	Acyrthosiphon pisum (Pea aphid)
J9JT69_ACYPI	Uncharacterized protein	Acyrthosiphon pisum (Pea aphid)
J9JT99_ACYPI	Uncharacterized protein	Acyrthosiphon pisum (Pea aphid)
J9JTB9_ACYPI	Uncharacterized protein	Acyrthosiphon pisum (Pea aphid)
J9JTC2_ACYPI	Uncharacterized protein	Acyrthosiphon pisum (Pea aphid)
J9JTC9_ACYPI	Dihydrolipoyl dehydrogenase (EC 1.8.1.4)	Acyrthosiphon pisum (Pea aphid)
J9JTD7_ACYPI	Uncharacterized protein	Acyrthosiphon pisum (Pea aphid)
J9JTE9_ACYPI	Synaptosomal-associated protein	Acyrthosiphon pisum (Pea aphid)
J9JTF1_ACYPI	Uncharacterized protein	Acyrthosiphon pisum (Pea aphid)
J9JTH0_ACYPI	Citrate synthase	Acyrthosiphon pisum (Pea aphid)
J9JTH5_ACYPI	Uncharacterized protein	Acyrthosiphon pisum (Pea aphid)
J9JTJ9_ACYPI	Uncharacterized protein	Acyrthosiphon pisum (Pea aphid)
J9JTK5_ACYPI	Uncharacterized protein	Acyrthosiphon pisum (Pea aphid)
J9JTL3_ACYPI	Aminopeptidase (EC 3.4.11.-)	Acyrthosiphon pisum (Pea aphid)
J9JTN0_ACYPI	Uncharacterized protein	Acyrthosiphon pisum (Pea aphid)
J9JTN3_ACYPI	Uncharacterized protein	Acyrthosiphon pisum (Pea aphid)
J9JTP1_ACYPI	Uncharacterized protein	Acyrthosiphon pisum (Pea aphid)
J9JTU3_ACYPI	Uncharacterized protein	Acyrthosiphon pisum (Pea aphid)
J9JTV1_ACYPI	Uncharacterized protein	Acyrthosiphon pisum (Pea aphid)
J9JTW4_ACYPI	Uncharacterized protein	Acyrthosiphon pisum (Pea aphid)
J9JTW8_ACYPI	Uncharacterized protein	Acyrthosiphon pisum (Pea aphid)
J9JTX1_ACYPI	Uncharacterized protein	Acyrthosiphon pisum (Pea aphid)
J9JTZ0_ACYPI	Uncharacterized protein	Acyrthosiphon pisum (Pea aphid)
J9JU85_ACYPI	Uncharacterized protein	Acyrthosiphon pisum (Pea aphid)
J9JU88_ACYPI	Adenosylhomocysteinase (EC 3.3.1.1)	Acyrthosiphon pisum (Pea aphid)
J9JUA5_ACYPI	Uncharacterized protein	Acyrthosiphon pisum (Pea aphid)
J9JUB6_ACYPI	Uncharacterized protein	Acyrthosiphon pisum (Pea aphid)
J9JUC5_ACYPI	Uncharacterized protein	Acyrthosiphon pisum (Pea aphid)
J9JUD3_ACYPI	Uncharacterized protein	Acyrthosiphon pisum (Pea aphid)
J9JUD8_ACYPI	Uncharacterized protein	Acyrthosiphon pisum (Pea aphid)
J9JUG9_ACYPI	Uncharacterized protein	Acyrthosiphon pisum (Pea aphid)
J9JUJ4_ACYPI	Uncharacterized protein	Acyrthosiphon pisum (Pea aphid)
J9JUK9_ACYPI	Uncharacterized protein	Acyrthosiphon pisum (Pea aphid)
J9JUL7_ACYPI	Uncharacterized protein	Acyrthosiphon pisum (Pea aphid)
J9JUP7_ACYPI	Uncharacterized protein	Acyrthosiphon pisum (Pea aphid)
J9JUR7_ACYPI	Uncharacterized protein	Acyrthosiphon pisum (Pea aphid)
J9JUT7_ACYPI	Uncharacterized protein	Acyrthosiphon pisum (Pea aphid)
J9JUT9_ACYPI	Uncharacterized protein	Acyrthosiphon pisum (Pea aphid)
J9JUU6_ACYPI	Uncharacterized protein	Acyrthosiphon pisum (Pea aphid)
J9JUU8_ACYPI	Malic enzyme	Acyrthosiphon pisum (Pea aphid)
J9JUV1_ACYPI	Uncharacterized protein	Acyrthosiphon pisum (Pea aphid)
J9JUW1_ACYPI	Uncharacterized protein	Acyrthosiphon pisum (Pea aphid)
Q5XUC3_TOXCI	Putative activated protein kinase C receptor	Toxoptera citricida (Brown citrus aphid) (Aphis citricidus)
J9JV76_ACYPI	Uncharacterized protein	Acyrthosiphon pisum (Pea aphid)
J9JV92_ACYPI	Uncharacterized protein	Acyrthosiphon pisum (Pea aphid)
J9JVH8_ACYPI	Uncharacterized protein	Acyrthosiphon pisum (Pea aphid)
J9JVI3_ACYPI	Uncharacterized protein	Acyrthosiphon pisum (Pea aphid)
J9JVN6_ACYPI	Uncharacterized protein	Acyrthosiphon pisum (Pea aphid)
X1XK36_ACYPI	Uncharacterized protein	Acyrthosiphon pisum (Pea aphid)
J9JVT9_ACYPI	Eukaryotic translation initiation factor 3 subunit B (eIF3b) (Eukaryotic translation initiation factor 3 subunit 9)	Acyrthosiphon pisum (Pea aphid)
J9JVX1_ACYPI	Malate dehydrogenase (EC 1.1.1.37)	Acyrthosiphon pisum (Pea aphid)
J9JVZ3_ACYPI	Uncharacterized protein	Acyrthosiphon pisum (Pea aphid)
J9JW38_ACYPI	Uncharacterized protein	Acyrthosiphon pisum (Pea aphid)
J9JW54_ACYPI	Uncharacterized protein	Acyrthosiphon pisum (Pea aphid)
J9JW61_ACYPI	Uncharacterized protein	Acyrthosiphon pisum (Pea aphid)
J9JW96_ACYPI	Uncharacterized protein	Acyrthosiphon pisum (Pea aphid)
J9JWD2_ACYPI	Uncharacterized protein	Acyrthosiphon pisum (Pea aphid)
J9JWK2_ACYPI	Uncharacterized protein	Acyrthosiphon pisum (Pea aphid)
J9JWN8_ACYPI	Uncharacterized protein	Acyrthosiphon pisum (Pea aphid)
J9JWP2_ACYPI	Uncharacterized protein	Acyrthosiphon pisum (Pea aphid)
J9JWV5_ACYPI	Methionine aminopeptidase 2 (MAP 2) (MetAP 2) (EC 3.4.11.18) (Peptidase M)	Acyrthosiphon pisum (Pea aphid)
J9JWZ3_ACYPI	Uncharacterized protein	Acyrthosiphon pisum (Pea aphid)
J9JX31_ACYPI	Uncharacterized protein	Acyrthosiphon pisum (Pea aphid)
J9JXF2_ACYPI	Uncharacterized protein	Acyrthosiphon pisum (Pea aphid)
J9JXF7_ACYPI	Uncharacterized protein	Acyrthosiphon pisum (Pea aphid)
X1X731_ACYPI	Uncharacterized protein	Acyrthosiphon pisum (Pea aphid)
J9JXK1_ACYPI	Uncharacterized protein	Acyrthosiphon pisum (Pea aphid)
J9JXT6_ACYPI	Uncharacterized protein	Acyrthosiphon pisum (Pea aphid)
J9JYA0_ACYPI	Uncharacterized protein	Acyrthosiphon pisum (Pea aphid)
J9JYE5_ACYPI	Uncharacterized protein	Acyrthosiphon pisum (Pea aphid)
J9JYF1_ACYPI	Uncharacterized protein	Acyrthosiphon pisum (Pea aphid)
J9JYJ3_ACYPI	Uncharacterized protein	Acyrthosiphon pisum (Pea aphid)
J9JYK7_ACYPI	Uncharacterized protein	Acyrthosiphon pisum (Pea aphid)
J9JYN0_ACYPI	Uncharacterized protein	Acyrthosiphon pisum (Pea aphid)
J9JYS6_ACYPI	Uncharacterized protein	Acyrthosiphon pisum (Pea aphid)
J9JYS8_ACYPI	Protein disulfide-isomerase (EC 5.3.4.1)	Acyrthosiphon pisum (Pea aphid)
J9JYW1_ACYPI	Uncharacterized protein	Acyrthosiphon pisum (Pea aphid)
J9JYX3_ACYPI	ATP synthase subunit alpha	Acyrthosiphon pisum (Pea aphid)
J9JZ12_ACYPI	Uncharacterized protein	Acyrthosiphon pisum (Pea aphid)
J9K943_ACYPI	Uncharacterized protein	Acyrthosiphon pisum (Pea aphid)
J9JZ55_ACYPI	Uncharacterized protein	Acyrthosiphon pisum (Pea aphid)
J9JZ75_ACYPI	Uncharacterized protein	Acyrthosiphon pisum (Pea aphid)
J9JZ80_ACYPI	40S ribosomal protein S21	Acyrthosiphon pisum (Pea aphid)
J9JZ94_ACYPI	Uncharacterized protein	Acyrthosiphon pisum (Pea aphid)
J9K9D0_ACYPI	Uncharacterized protein	Acyrthosiphon pisum (Pea aphid)
J9JZA9_ACYPI	Uncharacterized protein	Acyrthosiphon pisum (Pea aphid)
J9JZG3_ACYPI	Uncharacterized protein	Acyrthosiphon pisum (Pea aphid)
J9JZJ2_ACYPI	Uncharacterized protein	Acyrthosiphon pisum (Pea aphid)
J9JZM2_ACYPI	Uncharacterized protein	Acyrthosiphon pisum (Pea aphid)
J9JZM7_ACYPI	Uncharacterized protein	Acyrthosiphon pisum (Pea aphid)
J9JZP5_ACYPI	Uncharacterized protein	Acyrthosiphon pisum (Pea aphid)
X1WNE9_ACYPI	Uncharacterized protein	Acyrthosiphon pisum (Pea aphid)
J9JZU3_ACYPI	Uncharacterized protein	Acyrthosiphon pisum (Pea aphid)
J9JZV2_ACYPI	Uncharacterized protein	Acyrthosiphon pisum (Pea aphid)
J9JZV3_ACYPI	Uncharacterized protein	Acyrthosiphon pisum (Pea aphid)
J9JZV9_ACYPI	Uncharacterized protein	Acyrthosiphon pisum (Pea aphid)
J9JZW5_ACYPI	Uncharacterized protein	Acyrthosiphon pisum (Pea aphid)
J9JZX4_ACYPI	Alkaline phosphatase (EC 3.1.3.1)	Acyrthosiphon pisum (Pea aphid)
J9K033_ACYPI	Uncharacterized protein	Acyrthosiphon pisum (Pea aphid)
J9K048_ACYPI	Calcium-transporting ATPase (EC 3.6.3.8)	Acyrthosiphon pisum (Pea aphid)
J9K050_ACYPI	Uncharacterized protein	Acyrthosiphon pisum (Pea aphid)
J9K081_ACYPI	Adenylyl cyclase-associated protein	Acyrthosiphon pisum (Pea aphid)
J9K0B1_ACYPI	Uncharacterized protein	Acyrthosiphon pisum (Pea aphid)
J9K0G5_ACYPI	Uncharacterized protein	Acyrthosiphon pisum (Pea aphid)
J9K0J1_ACYPI	Uncharacterized protein	Acyrthosiphon pisum (Pea aphid)
J9K0K1_ACYPI	Uncharacterized protein	Acyrthosiphon pisum (Pea aphid)
J9K0K3_ACYPI	Uncharacterized protein	Acyrthosiphon pisum (Pea aphid)
J9K0K7_ACYPI	Eukaryotic translation initiation factor 3 subunit A (eIF3a) (Eukaryotic translation initiation factor 3 subunit 10)	Acyrthosiphon pisum (Pea aphid)
J9K0R2_ACYPI	Uncharacterized protein	Acyrthosiphon pisum (Pea aphid)
J9K0U5_ACYPI	Uncharacterized protein	Acyrthosiphon pisum (Pea aphid)
J9K0U9_ACYPI	Uncharacterized protein	Acyrthosiphon pisum (Pea aphid)
J9K0W5_ACYPI	Uncharacterized protein	Acyrthosiphon pisum (Pea aphid)
J9K991_ACYPI	Carboxylic ester hydrolase (EC 3.1.1.-)	Acyrthosiphon pisum (Pea aphid)
J9K0Y9_ACYPI	Uncharacterized protein	Acyrthosiphon pisum (Pea aphid)
J9K3R4_ACYPI	Histone H2B	Acyrthosiphon pisum (Pea aphid)
J9K1C1_ACYPI	V-type proton ATPase subunit C	Acyrthosiphon pisum (Pea aphid)
J9K1E2_ACYPI	Uncharacterized protein	Acyrthosiphon pisum (Pea aphid)
J9K1G1_ACYPI	Uncharacterized protein	Acyrthosiphon pisum (Pea aphid)
J9K1I1_ACYPI	Elongation factor Tu	Acyrthosiphon pisum (Pea aphid)
J9K1P3_ACYPI	Uncharacterized protein	Acyrthosiphon pisum (Pea aphid)
J9K1P5_ACYPI	Uncharacterized protein	Acyrthosiphon pisum (Pea aphid)
J9K1S3_ACYPI	Elongation factor 1-alpha	Acyrthosiphon pisum (Pea aphid)
J9K207_ACYPI	Uncharacterized protein	Acyrthosiphon pisum (Pea aphid)
J9K236_ACYPI	Uncharacterized protein	Acyrthosiphon pisum (Pea aphid)
J9K254_ACYPI	Uncharacterized protein	Acyrthosiphon pisum (Pea aphid)
J9K282_ACYPI	Uncharacterized protein	Acyrthosiphon pisum (Pea aphid)
J9K284_ACYPI	Ribosomal protein L15	Acyrthosiphon pisum (Pea aphid)
J9K2G2_ACYPI	Uncharacterized protein	Acyrthosiphon pisum (Pea aphid)
J9K2H5_ACYPI	Uncharacterized protein	Acyrthosiphon pisum (Pea aphid)
J9K2N0_ACYPI	Uncharacterized protein	Acyrthosiphon pisum (Pea aphid)
J9K2Y0_ACYPI	Uncharacterized protein	Acyrthosiphon pisum (Pea aphid)
J9K309_ACYPI	Uncharacterized protein	Acyrthosiphon pisum (Pea aphid)
J9K339_ACYPI	Uncharacterized protein	Acyrthosiphon pisum (Pea aphid)
J9K376_ACYPI	40S ribosomal protein S27	Acyrthosiphon pisum (Pea aphid)
J9K3A1_ACYPI	Uncharacterized protein	Acyrthosiphon pisum (Pea aphid)
J9K3B7_ACYPI	NADH dehydrogenase [ubiquinone] 1 alpha subcomplex subunit 10, mitochondrial	Acyrthosiphon pisum (Pea aphid)
J9K3D3_ACYPI	Uncharacterized protein	Acyrthosiphon pisum (Pea aphid)
K0G7B4_9HEMI	Sodium/potassium-transporting ATPase subunit alpha (EC 3.6.3.-)	Aphis nerii (oleander aphid)
J9K3F9_ACYPI	Tubulin beta chain	Acyrthosiphon pisum (Pea aphid)
J9K3L0_ACYPI	Uncharacterized protein	Acyrthosiphon pisum (Pea aphid)
J9K3M5_ACYPI	Uncharacterized protein	Acyrthosiphon pisum (Pea aphid)
J9K3N0_ACYPI	Succinate dehydrogenase [ubiquinone] flavoprotein subunit, mitochondrial (EC 1.3.5.1)	Acyrthosiphon pisum (Pea aphid)
J9K3N4_ACYPI	Uncharacterized protein	Acyrthosiphon pisum (Pea aphid)
J9K3N8_ACYPI	Coatomer subunit alpha	Acyrthosiphon pisum (Pea aphid)
J9K3R8_ACYPI	V-type proton ATPase subunit a	Acyrthosiphon pisum (Pea aphid)
J9K3S4_ACYPI	Uncharacterized protein	Acyrthosiphon pisum (Pea aphid)
J9K3Z8_ACYPI	Uncharacterized protein	Acyrthosiphon pisum (Pea aphid)
J9K3Z9_ACYPI	Uncharacterized protein	Acyrthosiphon pisum (Pea aphid)
J9K495_ACYPI	Uncharacterized protein	Acyrthosiphon pisum (Pea aphid)
J9K4A5_ACYPI	Uncharacterized protein	Acyrthosiphon pisum (Pea aphid)
J9K4D0_ACYPI	Uncharacterized protein	Acyrthosiphon pisum (Pea aphid)
J9K4G3_ACYPI	T-complex protein 1 subunit gamma	Acyrthosiphon pisum (Pea aphid)
J9K4M5_ACYPI	Uncharacterized protein	Acyrthosiphon pisum (Pea aphid)
J9K4N1_ACYPI	Uncharacterized protein	Acyrthosiphon pisum (Pea aphid)
J9K4S2_ACYPI	Uncharacterized protein	Acyrthosiphon pisum (Pea aphid)
J9K4T2_ACYPI	Uncharacterized protein	Acyrthosiphon pisum (Pea aphid)
J9K4U1_ACYPI	Uncharacterized protein	Acyrthosiphon pisum (Pea aphid)
J9K4U4_ACYPI	NADH dehydrogenase [ubiquinone] 1 alpha subcomplex subunit 8	Acyrthosiphon pisum (Pea aphid)
J9K4V5_ACYPI	Uncharacterized protein	Acyrthosiphon pisum (Pea aphid)
J9K4V6_ACYPI	Uncharacterized protein	Acyrthosiphon pisum (Pea aphid)
J9K4W4_ACYPI	Phosphoglycerate kinase (EC 2.7.2.3)	Acyrthosiphon pisum (Pea aphid)
J9K4X3_ACYPI	Uncharacterized protein	Acyrthosiphon pisum (Pea aphid)
J9K4Y7_ACYPI	DNA topoisomerase 2 (EC 5.99.1.3)	Acyrthosiphon pisum (Pea aphid)
J9K501_ACYPI	Uncharacterized protein	Acyrthosiphon pisum (Pea aphid)
J9K513_ACYPI	Uncharacterized protein	Acyrthosiphon pisum (Pea aphid)
J9K535_ACYPI	Uncharacterized protein	Acyrthosiphon pisum (Pea aphid)
J9K546_ACYPI	Uncharacterized protein	Acyrthosiphon pisum (Pea aphid)
J9K556_ACYPI	Uncharacterized protein	Acyrthosiphon pisum (Pea aphid)
J9K5A7_ACYPI	Uncharacterized protein	Acyrthosiphon pisum (Pea aphid)
J9K5D9_ACYPI	Uncharacterized protein	Acyrthosiphon pisum (Pea aphid)
J9K5E2_ACYPI	Uncharacterized protein	Acyrthosiphon pisum (Pea aphid)
J9K5F5_ACYPI	Uncharacterized protein	Acyrthosiphon pisum (Pea aphid)
J9K5G0_ACYPI	Dihydrolipoamide acetyltransferase component of pyruvate dehydrogenase complex (EC 2.3.1.-)	Acyrthosiphon pisum (Pea aphid)
J9K5G1_ACYPI	Uncharacterized protein	Acyrthosiphon pisum (Pea aphid)
J9K5I5_ACYPI	Uncharacterized protein	Acyrthosiphon pisum (Pea aphid)
J9K5M7_ACYPI	Uncharacterized protein	Acyrthosiphon pisum (Pea aphid)
J9K5N4_ACYPI	Uncharacterized protein	Acyrthosiphon pisum (Pea aphid)
J9K5P5_ACYPI	Uncharacterized protein	Acyrthosiphon pisum (Pea aphid)
J9K5Q3_ACYPI	Uncharacterized protein	Acyrthosiphon pisum (Pea aphid)
J9K5T9_ACYPI	Uncharacterized protein	Acyrthosiphon pisum (Pea aphid)
J9K5U9_ACYPI	Uncharacterized protein	Acyrthosiphon pisum (Pea aphid)
J9K5V0_ACYPI	Uncharacterized protein	Acyrthosiphon pisum (Pea aphid)
J9K5X4_ACYPI	Uncharacterized protein	Acyrthosiphon pisum (Pea aphid)
J9K5Y7_ACYPI	Uncharacterized protein	Acyrthosiphon pisum (Pea aphid)
J9K5Z2_ACYPI	Uncharacterized protein	Acyrthosiphon pisum (Pea aphid)
J9K608_ACYPI	Uncharacterized protein	Acyrthosiphon pisum (Pea aphid)
J9K639_ACYPI	Uncharacterized protein	Acyrthosiphon pisum (Pea aphid)
J9K670_ACYPI	Uncharacterized protein	Acyrthosiphon pisum (Pea aphid)
J9K6C1_ACYPI	Uncharacterized protein	Acyrthosiphon pisum (Pea aphid)
J9K6C3_ACYPI	Uncharacterized protein	Acyrthosiphon pisum (Pea aphid)
J9K6E6_ACYPI	Uncharacterized protein	Acyrthosiphon pisum (Pea aphid)
J9K6G3_ACYPI	Uncharacterized protein	Acyrthosiphon pisum (Pea aphid)
J9K6K0_ACYPI	Uncharacterized protein	Acyrthosiphon pisum (Pea aphid)
J9K6L7_ACYPI	Uncharacterized protein	Acyrthosiphon pisum (Pea aphid)
J9K6M4_ACYPI	Calcium-transporting ATPase (EC 3.6.3.8)	Acyrthosiphon pisum (Pea aphid)
J9K6N9_ACYPI	6-phosphogluconate dehydrogenase, decarboxylating (EC 1.1.1.44)	Acyrthosiphon pisum (Pea aphid)
J9K6W3_ACYPI	Uncharacterized protein	Acyrthosiphon pisum (Pea aphid)
J9K704_ACYPI	Uncharacterized protein	Acyrthosiphon pisum (Pea aphid)
J9K720_ACYPI	Uncharacterized protein	Acyrthosiphon pisum (Pea aphid)
J9K721_ACYPI	Uncharacterized protein	Acyrthosiphon pisum (Pea aphid)
J9K759_ACYPI	Uncharacterized protein	Acyrthosiphon pisum (Pea aphid)
J9K778_ACYPI	Uncharacterized protein	Acyrthosiphon pisum (Pea aphid)
J9K785_ACYPI	Uncharacterized protein	Acyrthosiphon pisum (Pea aphid)
J9K797_ACYPI	Clathrin heavy chain	Acyrthosiphon pisum (Pea aphid)
J9K7C2_ACYPI	Uncharacterized protein	Acyrthosiphon pisum (Pea aphid)
J9K7I9_ACYPI	Tubulin beta chain	Acyrthosiphon pisum (Pea aphid)
J9K7L2_ACYPI	Uncharacterized protein	Acyrthosiphon pisum (Pea aphid)
J9K7N0_ACYPI	Uncharacterized protein	Acyrthosiphon pisum (Pea aphid)
Q5XUB4_TOXCI	Putative translation elongation factor 2	Toxoptera citricida (Brown citrus aphid) (Aphis citricidus)
J9K7N7_ACYPI	Uncharacterized protein	Acyrthosiphon pisum (Pea aphid)
J9K7U2_ACYPI	Uncharacterized protein	Acyrthosiphon pisum (Pea aphid)
J9K7V5_ACYPI	Uncharacterized protein	Acyrthosiphon pisum (Pea aphid)
J9K7V8_ACYPI	Uncharacterized protein	Acyrthosiphon pisum (Pea aphid)
J9K7W4_ACYPI	Uncharacterized protein	Acyrthosiphon pisum (Pea aphid)
J9K7W5_ACYPI	Uncharacterized protein	Acyrthosiphon pisum (Pea aphid)
J9K7Z4_ACYPI	Proteasome subunit alpha type (EC 3.4.25.1)	Acyrthosiphon pisum (Pea aphid)
J9K819_ACYPI	Uncharacterized protein	Acyrthosiphon pisum (Pea aphid)
J9K878_ACYPI	Uncharacterized protein	Acyrthosiphon pisum (Pea aphid)
J9K8B1_ACYPI	Uncharacterized protein	Acyrthosiphon pisum (Pea aphid)
J9K8B2_ACYPI	Uncharacterized protein	Acyrthosiphon pisum (Pea aphid)
J9K8C6_ACYPI	Uncharacterized protein	Acyrthosiphon pisum (Pea aphid)
J9K8E4_ACYPI	Uncharacterized protein	Acyrthosiphon pisum (Pea aphid)
J9K8K7_ACYPI	Uncharacterized protein	Acyrthosiphon pisum (Pea aphid)
J9K8L9_ACYPI	Dolichyl-diphosphooligosaccharide--protein glycosyltransferase subunit 1 (EC 2.4.99.18)	Acyrthosiphon pisum (Pea aphid)
J9K8R8_ACYPI	Uncharacterized protein	Acyrthosiphon pisum (Pea aphid)
J9K8V2_ACYPI	Uncharacterized protein	Acyrthosiphon pisum (Pea aphid)
J9K8X1_ACYPI	Uncharacterized protein	Acyrthosiphon pisum (Pea aphid)
J9K8X4_ACYPI	Uncharacterized protein	Acyrthosiphon pisum (Pea aphid)
J9K8Y4_ACYPI	Uncharacterized protein	Acyrthosiphon pisum (Pea aphid)
J9K913_ACYPI	Uncharacterized protein	Acyrthosiphon pisum (Pea aphid)
J9K923_ACYPI	Uncharacterized protein	Acyrthosiphon pisum (Pea aphid)
T1UPY9_APHGO	60S ribosomal protein L3	Aphis gossypii (Cotton aphid)
J9K945_ACYPI	40S ribosomal protein S24	Acyrthosiphon pisum (Pea aphid)
J9K947_ACYPI	Uncharacterized protein	Acyrthosiphon pisum (Pea aphid)
J9K960_ACYPI	Uncharacterized protein	Acyrthosiphon pisum (Pea aphid)
J9K964_ACYPI	Uncharacterized protein	Acyrthosiphon pisum (Pea aphid)
J9K979_ACYPI	Uncharacterized protein	Acyrthosiphon pisum (Pea aphid)
J9K990_ACYPI	Annexin	Acyrthosiphon pisum (Pea aphid)
J9K9H8_ACYPI	Uncharacterized protein	Acyrthosiphon pisum (Pea aphid)
J9K9L1_ACYPI	Uncharacterized protein	Acyrthosiphon pisum (Pea aphid)
J9K9Q8_ACYPI	Uncharacterized protein	Acyrthosiphon pisum (Pea aphid)
J9K9T2_ACYPI	Uncharacterized protein	Acyrthosiphon pisum (Pea aphid)
J9K9U3_ACYPI	Uncharacterized protein	Acyrthosiphon pisum (Pea aphid)
J9K9U8_ACYPI	Uncharacterized protein	Acyrthosiphon pisum (Pea aphid)
J9K9W9_ACYPI	Uncharacterized protein	Acyrthosiphon pisum (Pea aphid)
J9K9Y0_ACYPI	Protein disulfide-isomerase (EC 5.3.4.1)	Acyrthosiphon pisum (Pea aphid)
J9KA27_ACYPI	Uncharacterized protein	Acyrthosiphon pisum (Pea aphid)
J9KA37_ACYPI	Uncharacterized protein	Acyrthosiphon pisum (Pea aphid)
J9KAC5_ACYPI	Uncharacterized protein	Acyrthosiphon pisum (Pea aphid)
J9KAD3_ACYPI	Uncharacterized protein	Acyrthosiphon pisum (Pea aphid)
J9KAE3_ACYPI	Uncharacterized protein	Acyrthosiphon pisum (Pea aphid)
J9KAH7_ACYPI	Uncharacterized protein	Acyrthosiphon pisum (Pea aphid)
J9KAK4_ACYPI	Uncharacterized protein	Acyrthosiphon pisum (Pea aphid)
J9KAL7_ACYPI	Uncharacterized protein	Acyrthosiphon pisum (Pea aphid)
J9KAN2_ACYPI	Uncharacterized protein	Acyrthosiphon pisum (Pea aphid)
J9KAN8_ACYPI	Uncharacterized protein	Acyrthosiphon pisum (Pea aphid)
J9KAP2_ACYPI	Uncharacterized protein	Acyrthosiphon pisum (Pea aphid)
J9KAS4_ACYPI	Uncharacterized protein	Acyrthosiphon pisum (Pea aphid)
J9KAT0_ACYPI	Aconitate hydratase, mitochondrial (Aconitase) (EC 4.2.1.-)	Acyrthosiphon pisum (Pea aphid)
J9KAU4_ACYPI	Tubulin alpha chain	Acyrthosiphon pisum (Pea aphid)
J9KAU8_ACYPI	Uncharacterized protein	Acyrthosiphon pisum (Pea aphid)
J9KAX9_ACYPI	Uncharacterized protein	Acyrthosiphon pisum (Pea aphid)
J9KAY4_ACYPI	Uncharacterized protein	Acyrthosiphon pisum (Pea aphid)
J9KB04_ACYPI	Phosphotransferase (EC 2.7.1.-)	Acyrthosiphon pisum (Pea aphid)
J9KB74_ACYPI	Glutamate dehydrogenase	Acyrthosiphon pisum (Pea aphid)
J9KB84_ACYPI	Uncharacterized protein	Acyrthosiphon pisum (Pea aphid)
J9KB94_ACYPI	Uncharacterized protein	Acyrthosiphon pisum (Pea aphid)
X1XSW0_ACYPI	Uncharacterized protein	Acyrthosiphon pisum (Pea aphid)
J9L7Y4_ACYPI	Uncharacterized protein	Acyrthosiphon pisum (Pea aphid)
J9LAT2_ACYPI	Uncharacterized protein	Acyrthosiphon pisum (Pea aphid)
J9LB07_ACYPI	Uncharacterized protein	Acyrthosiphon pisum (Pea aphid)
J9LCR1_ACYPI	Uncharacterized protein	Acyrthosiphon pisum (Pea aphid)
J9LDK0_ACYPI	Uncharacterized protein	Acyrthosiphon pisum (Pea aphid)
J9LF70_ACYPI	Uncharacterized protein	Acyrthosiphon pisum (Pea aphid)
J9LFR7_ACYPI	Uncharacterized protein	Acyrthosiphon pisum (Pea aphid)
J9LKF6_ACYPI	Uncharacterized protein	Acyrthosiphon pisum (Pea aphid)
Q1W9N7_ACYPI	Small ubiquitin-related modifier (SUMO)	Acyrthosiphon pisum (Pea aphid)
J9LPV7_ACYPI	Uncharacterized protein	Acyrthosiphon pisum (Pea aphid)
J9LPY7_ACYPI	Uncharacterized protein	Acyrthosiphon pisum (Pea aphid)
J9LSS4_ACYPI	Uncharacterized protein	Acyrthosiphon pisum (Pea aphid)
J9LTB9_ACYPI	Uncharacterized protein	Acyrthosiphon pisum (Pea aphid)
J9LV74_ACYPI	Uncharacterized protein	Acyrthosiphon pisum (Pea aphid)
J9LYX3_ACYPI	Uncharacterized protein	Acyrthosiphon pisum (Pea aphid)
J9M0K0_ACYPI	Uncharacterized protein	Acyrthosiphon pisum (Pea aphid)
J9M2J4_ACYPI	Uncharacterized protein	Acyrthosiphon pisum (Pea aphid)
J9M6L6_ACYPI	Uncharacterized protein	Acyrthosiphon pisum (Pea aphid)
J9M7M9_ACYPI	Uncharacterized protein	Acyrthosiphon pisum (Pea aphid)
J9M7Y3_ACYPI	Uncharacterized protein	Acyrthosiphon pisum (Pea aphid)
J9M9H1_ACYPI	Uncharacterized protein	Acyrthosiphon pisum (Pea aphid)
J9MA98_ACYPI	Uncharacterized protein	Acyrthosiphon pisum (Pea aphid)
J9MAA2_ACYPI	Uncharacterized protein	Acyrthosiphon pisum (Pea aphid)
K9LSD3_APHGL	Heat shock protein 70	Aphis glycines (Soybean aphid)
K9MB05_9ENTR	60 kDa chaperonin (Fragment)	endosymbiont of Columbicola columbae
Q5XUB9_TOXCI	ATP synthase oligomycin sensitivity conferral protein	Toxoptera citricida (Brown citrus aphid) (Aphis citricidus)
Q1ZZP5_ACYPI	ACYPI000057 protein (Putative diacetyl/L-xylulose reductase)	Acyrthosiphon pisum (Pea aphid)
Q1ZZQ0_ACYPI	DnaJ-lik protein	Acyrthosiphon pisum (Pea aphid)
Q1ZZQ1_ACYPI	ACYPI000059 protein (Putative ribosomal protein L12e)	Acyrthosiphon pisum (Pea aphid)
Q1ZZQ3_ACYPI	ACYPI000027 protein (Myosin 1 light chain-like protein)	Acyrthosiphon pisum (Pea aphid)
Q1ZZQ5_ACYPI	ACYPI000039 protein (ACYPI001477 protein) (Ribosomal protein L30-like protein)	Acyrthosiphon pisum (Pea aphid)
Q1ZZQ6_ACYPI	ATP synthase subunit d, mitochondrial	Acyrthosiphon pisum (Pea aphid)
Q1ZZQ7_ACYPI	ACYPI000041 protein (Cytochrome c-like protein)	Acyrthosiphon pisum (Pea aphid)
Q201V2_ACYPI	Malate dehydrogenase (EC 1.1.1.37)	Acyrthosiphon pisum (Pea aphid)
Q201V3_ACYPI	Phosphoglycerate mutase (EC 5.4.2.11) (EC 5.4.2.4)	Acyrthosiphon pisum (Pea aphid)
Q201W0_ACYPI	ACYPI000073 protein (Putative ribosomal protein S17e)	Acyrthosiphon pisum (Pea aphid)
Q201W1_ACYPI	ACYPI000074 protein (Putative ribosomal protein L32)	Acyrthosiphon pisum (Pea aphid)
Q201W2_ACYPI	ACYPI000040 protein (Ribosomal protein P2-like)	Acyrthosiphon pisum (Pea aphid)
Q201W5_ACYPI	ACYPI000077 protein (Putative RAD23-like B)	Acyrthosiphon pisum (Pea aphid)
Q201W7_ACYPI	40S ribosomal protein S12	Acyrthosiphon pisum (Pea aphid)
Q201W8_ACYPI	ACYPI000078 protein (Putative ubiquitin-conjugating enzyme)	Acyrthosiphon pisum (Pea aphid)
Q201X1_ACYPI	ACYPI000033 protein (Ribosomal protein L31-like)	Acyrthosiphon pisum (Pea aphid)
Q201X3_ACYPI	ACYPI000038 protein (RpS25-like)	Acyrthosiphon pisum (Pea aphid)
Q201X4_ACYPI	ACYPI000081 protein (Putative ribosomal protein S18)	Acyrthosiphon pisum (Pea aphid)
Q201X7_ACYPI	Nucleoside diphosphate kinase (EC 2.7.4.6)	Acyrthosiphon pisum (Pea aphid)
X1WQF5_ACYPI	Uncharacterized protein	Acyrthosiphon pisum (Pea aphid)
Q201Y8_ACYPI	Transcription factor BTF3	Acyrthosiphon pisum (Pea aphid)
Q201Z1_ACYPI	ACYPI000090 protein (Putative ribosomal protein L24e)	Acyrthosiphon pisum (Pea aphid)
Q201Z2_ACYPI	40S ribosomal protein S26	Acyrthosiphon pisum (Pea aphid)
Q2V8M4_9VIRU	Polyprotein	Rosy apple aphid virus
Q45V94_MYZPE	Cuticle protein 5 (RR1 cuticle protein 2)	Myzus persicae (Green peach aphid) (Aphis persicae)
Q45V97_MYZPE	RR2 cuticle protein 3 (Fragment)	Myzus persicae (Green peach aphid) (Aphis persicae)
Q4W1X8_APHFA	OS-D-like protein, OS-D1 (Putative OS-D-like protein)	Aphis fabae (Black bean aphid)
Q56FC6_LYSTE	Ribosomal protein L23	Lysiphlebus testaceipes (Greenbugs aphid parastoid)
Q56FD4_LYSTE	Ribosomal protein L35a	Lysiphlebus testaceipes (Greenbugs aphid parastoid)
Q56FG2_LYSTE	Ribosomal protein S16	Lysiphlebus testaceipes (Greenbugs aphid parastoid)
X1X262_ACYPI	Uncharacterized protein	Acyrthosiphon pisum (Pea aphid)
Q5XUB0_TOXCI	Fructose-bisphosphate aldolase (EC 4.1.2.13)	Toxoptera citricida (Brown citrus aphid) (Aphis citricidus)
Q86GK9_APHFA	Cuticle protein	Aphis fabae (Black bean aphid)
Q86GL3_9HEMI	Cuticle protein	Lipaphis erysimi (mustard aphid)
Q9U5N2_MYZPE	Hsp60 protein	Myzus persicae (Green peach aphid) (Aphis persicae)
W0NZG3_BUCMP	Elongation factor Tu (EF-Tu)	Buchnera aphidicola str. USDA (Myzus persicae)
W0NZL8_BUCMP	Chaperone protein HtpG (Heat shock protein HtpG) (High temperature protein G)	Buchnera aphidicola str. USDA (Myzus persicae)
W0P017_BUCMP	30S ribosomal protein S1	Buchnera aphidicola str. USDA (Myzus persicae)
W0P0G6_BUCMP	Phospho-2-dehydro-3-deoxyheptonate aldolase (EC 2.5.1.54) (3-deoxy-D-arabino-heptulosonate 7-phosphate synthase) (DAHP synthase) (Phospho-2-keto-3-deoxyheptonate aldolase)	Buchnera aphidicola str. USDA (Myzus persicae)
W0P465_BUCMP	Chaperone protein DnaK (HSP70) (Heat shock 70 kDa protein) (Heat shock protein 70)	Buchnera aphidicola str. USDA (Myzus persicae)
W0P4N1_BUCMP	5-methyltetrahydropteroyltriglutamate--homocysteine methyltransferase (EC 2.1.1.14) (Cobalamin-independent methionine synthase) (Methionine synthase, vitamin-B12 independent isozyme)	Buchnera aphidicola str. USDA (Myzus persicae)
W0P4P1_BUCMP	60 kDa chaperonin (GroEL protein) (Protein Cpn60)	Buchnera aphidicola str. USDA (Myzus persicae)
W0P5J8_BUCMP	50S ribosomal protein L1	Buchnera aphidicola str. USDA (Myzus persicae)
X1WI47_ACYPI	ATP synthase subunit beta (EC 3.6.3.14)	Acyrthosiphon pisum (Pea aphid)
X1WI84_ACYPI	Uncharacterized protein	Acyrthosiphon pisum (Pea aphid)
X1WI92_ACYPI	Polyadenylate-binding protein (PABP)	Acyrthosiphon pisum (Pea aphid)
X1X9I5_ACYPI	Uncharacterized protein	Acyrthosiphon pisum (Pea aphid)
X1WIL7_ACYPI	Uncharacterized protein	Acyrthosiphon pisum (Pea aphid)
X1WIN8_ACYPI	Eukaryotic translation initiation factor 3 subunit D (eIF3d) (Eukaryotic translation initiation factor 3 subunit 7)	Acyrthosiphon pisum (Pea aphid)
X1WIS0_ACYPI	Uncharacterized protein	Acyrthosiphon pisum (Pea aphid)
X1WIT8_ACYPI	Uncharacterized protein	Acyrthosiphon pisum (Pea aphid)
X1WIY5_ACYPI	Uncharacterized protein	Acyrthosiphon pisum (Pea aphid)
X1WIY8_ACYPI	Uncharacterized protein	Acyrthosiphon pisum (Pea aphid)
X1WJ36_ACYPI	Uncharacterized protein	Acyrthosiphon pisum (Pea aphid)
X1WJ59_ACYPI	Uncharacterized protein	Acyrthosiphon pisum (Pea aphid)
X1WJ61_ACYPI	Uncharacterized protein	Acyrthosiphon pisum (Pea aphid)
X1X3D5_ACYPI	Uncharacterized protein	Acyrthosiphon pisum (Pea aphid)
X1WJF7_ACYPI	Uncharacterized protein	Acyrthosiphon pisum (Pea aphid)
X1WJF8_ACYPI	Pyruvate dehydrogenase E1 component subunit alpha (EC 1.2.4.1)	Acyrthosiphon pisum (Pea aphid)
X1WJL6_ACYPI	Succinate--CoA ligase [ADP-forming] subunit beta, mitochondrial (EC 6.2.1.5) (ATP-specific succinyl-CoA synthetase subunit beta) (A-SCS) (Succinyl-CoA synthetase beta-A chain) (SCS-betaA)	Acyrthosiphon pisum (Pea aphid)
X1WJP5_ACYPI	Uncharacterized protein	Acyrthosiphon pisum (Pea aphid)
X1WN14_ACYPI	Uncharacterized protein	Acyrthosiphon pisum (Pea aphid)
X1WN50_ACYPI	Uncharacterized protein	Acyrthosiphon pisum (Pea aphid)
X1WN72_ACYPI	Uncharacterized protein	Acyrthosiphon pisum (Pea aphid)
X1WSJ2_ACYPI	Uncharacterized protein	Acyrthosiphon pisum (Pea aphid)
X1WV13_ACYPI	Uncharacterized protein	Acyrthosiphon pisum (Pea aphid)
X1WV43_ACYPI	ATP-citrate synthase (EC 2.3.3.8) (ATP-citrate (pro-S-)-lyase) (Citrate cleavage enzyme)	Acyrthosiphon pisum (Pea aphid)
X1WWH9_ACYPI	Uncharacterized protein	Acyrthosiphon pisum (Pea aphid)
X1WXA9_ACYPI	Uncharacterized protein	Acyrthosiphon pisum (Pea aphid)
X1WXV0_ACYPI	Uncharacterized protein	Acyrthosiphon pisum (Pea aphid)
X1WZD8_ACYPI	Uncharacterized protein	Acyrthosiphon pisum (Pea aphid)
X1X0V2_ACYPI	Uncharacterized protein	Acyrthosiphon pisum (Pea aphid)
X1X113_ACYPI	Uncharacterized protein	Acyrthosiphon pisum (Pea aphid)
X1X128_ACYPI	Uncharacterized protein	Acyrthosiphon pisum (Pea aphid)
X1X247_ACYPI	Uncharacterized protein	Acyrthosiphon pisum (Pea aphid)
X1X382_ACYPI	Uncharacterized protein	Acyrthosiphon pisum (Pea aphid)
X1X417_ACYPI	Uncharacterized protein	Acyrthosiphon pisum (Pea aphid)
X1X443_ACYPI	Uncharacterized protein	Acyrthosiphon pisum (Pea aphid)
X1XJ63_ACYPI	Uncharacterized protein	Acyrthosiphon pisum (Pea aphid)
X1X7B9_ACYPI	Uncharacterized protein	Acyrthosiphon pisum (Pea aphid)
X1X7W9_ACYPI	Uncharacterized protein	Acyrthosiphon pisum (Pea aphid)
X1XAB4_ACYPI	Uncharacterized protein	Acyrthosiphon pisum (Pea aphid)
X1XAF6_ACYPI	Uncharacterized protein	Acyrthosiphon pisum (Pea aphid)
X1XE44_ACYPI	Uncharacterized protein	Acyrthosiphon pisum (Pea aphid)
X1XGK8_ACYPI	Uncharacterized protein	Acyrthosiphon pisum (Pea aphid)
X1XHI9_ACYPI	Uncharacterized protein	Acyrthosiphon pisum (Pea aphid)
X1XIP3_ACYPI	Uncharacterized protein	Acyrthosiphon pisum (Pea aphid)
X1XTS7_ACYPI	Uncharacterized protein	Acyrthosiphon pisum (Pea aphid)
X1XKF9_ACYPI	Uncharacterized protein	Acyrthosiphon pisum (Pea aphid)
X1XKM4_ACYPI	Uncharacterized protein	Acyrthosiphon pisum (Pea aphid)
X1XQV0_ACYPI	Uncharacterized protein	Acyrthosiphon pisum (Pea aphid)
X1XR44_ACYPI	Uncharacterized protein	Acyrthosiphon pisum (Pea aphid)
X1XTS3_ACYPI	Uncharacterized protein	Acyrthosiphon pisum (Pea aphid)
X1XTT1_ACYPI	Uncharacterized protein	Acyrthosiphon pisum (Pea aphid)
X1XTT2_ACYPI	Uncharacterized protein	Acyrthosiphon pisum (Pea aphid)
X2LF06_9POTV	Genome polyprotein	Yam mild mosaic virus
