# Supplementary material for: Synthesis and Insecticidal Activity of Mesoionic Pyrido[1,2-α]pyrimidinone Derivatives Containing a Neonicotinoid Moiety
Source: Molecules. 2018 May 19;23(5):1217. doi: 10.3390/molecules23051217 (PMC6100548; doi:10.3390/molecules23051217)
Supplement: Supplementary file 1 [file molecules-23-01217-s001.zip › Table S1-S3/Table S2.xls]

## Sheet: Sheet1
Table S2. Identification of differentially expressed proteins
Protein ID	Protein names	LogRatio	Organism	Sig
RS1_BUCAP	30S ribosomal protein S1	1.26632	Buchnera aphidicola subsp. Schizaphis graminum (strain Sg)	up
Q5XUC4_TOXCI	Putative actin	-3.09674	Toxoptera citricida (Brown citrus aphid) (Aphis citricidus)	down
A0A0M3RSL4_9GAMM	Cold-shock protein	-2.38593	Buchnera aphidicola (Aphis glycines)	down
A0A0C5Q4X0_APHGO	Malate dehydrogenase (EC 1.1.1.37)	-1.05908	Aphis gossypii (Cotton aphid)	down
A0A0C5QH05_APHGO	Enolase isoform 2	1.37851	Aphis gossypii (Cotton aphid)	up
J9K9Z1_ACYPI	Glyceraldehyde-3-phosphate dehydrogenase (EC 1.2.1.12)	-1.51225	Acyrthosiphon pisum (Pea aphid)	down
J9JQB0_ACYPI	Uncharacterized protein	-2.71248	Acyrthosiphon pisum (Pea aphid)	down
A0A0H5BX82_9ENTR	Chaperone protein DnaK (HSP70) (Heat shock 70 kDa protein) (Heat shock protein 70)	1.09073	Candidatus Westeberhardia cardiocondylae	up
A0A0M3RS77_9GAMM	10 kDa chaperonin (GroES protein) (Protein Cpn10)	1.92606	Buchnera aphidicola (Aphis glycines)	up
A0A172JCK4_RHOPD	Heat shock protein 70 cognate	1.41344	Rhopalosiphum padi (Bird cherry-oat aphid) (Aphis padi)	up
A9JSG4_ACYPI	Cathepsin B (Fragment)	1.56627	Acyrthosiphon pisum (Pea aphid)	up
C4WRS7_ACYPI	ACYPI002155 protein	-1.75288	Acyrthosiphon pisum (Pea aphid)	down
C4WRU2_ACYPI	ACYPI000455 protein	-2.9295	Acyrthosiphon pisum (Pea aphid)	down
C4WRW7_ACYPI	Peptidyl-prolyl cis-trans isomerase (PPIase) (EC 5.2.1.8)	-1.79938	Acyrthosiphon pisum (Pea aphid)	down
C4WRW8_ACYPI	ACYPI008743 protein	2.05428	Acyrthosiphon pisum (Pea aphid)	up
C4WS00_ACYPI	Peptidyl-prolyl cis-trans isomerase (PPIase) (EC 5.2.1.8)	-1.56493	Acyrthosiphon pisum (Pea aphid)	down
J9JRF2_ACYPI	Uncharacterized protein	-1.99735	Acyrthosiphon pisum (Pea aphid)	down
C4WS24_ACYPI	ACYPI002553 protein	-3.87264	Acyrthosiphon pisum (Pea aphid)	down
C4WS28_ACYPI	Peptidylprolyl isomerase (EC 5.2.1.8)	-2.17614	Acyrthosiphon pisum (Pea aphid)	down
C4WS59_ACYPI	ACYPI009884 protein	-2.13044	Acyrthosiphon pisum (Pea aphid)	down
C4WSD9_ACYPI	Eukaryotic translation initiation factor 5A (eIF-5A)	-1.26562	Acyrthosiphon pisum (Pea aphid)	down
C4WSE1_ACYPI	ACYPI001947 protein	-1.5266	Acyrthosiphon pisum (Pea aphid)	down
C4WSH2_ACYPI	ACYPI009856 protein	-5.72453	Acyrthosiphon pisum (Pea aphid)	down
C4WSK5_ACYPI	Histone H2A	-2.71298	Acyrthosiphon pisum (Pea aphid)	down
C4WSM5_ACYPI	40S ribosomal protein S6	-4.00634	Acyrthosiphon pisum (Pea aphid)	down
C4WSU5_ACYPI	Proteasome subunit alpha type (EC 3.4.25.1)	-1.73682	Acyrthosiphon pisum (Pea aphid)	down
C4WSV6_ACYPI	ACYPI45293 protein	-2.30051	Acyrthosiphon pisum (Pea aphid)	down
X1XAD0_ACYPI	Uncharacterized protein	-1.12011	Acyrthosiphon pisum (Pea aphid)	down
C4WT15_ACYPI	Peptidyl-prolyl cis-trans isomerase (PPIase) (EC 5.2.1.8)	-1.55733	Acyrthosiphon pisum (Pea aphid)	down
C4WT30_ACYPI	ACYPI001599 protein (ACYPI009941 protein)	-1.65022	Acyrthosiphon pisum (Pea aphid)	down
C4WT97_ACYPI	ACYPI004082 protein	-4.45644	Acyrthosiphon pisum (Pea aphid)	down
J9K1S4_ACYPI	Uncharacterized protein	-1.41872	Acyrthosiphon pisum (Pea aphid)	down
J9JLV0_ACYPI	Uncharacterized protein	1.05164	Acyrthosiphon pisum (Pea aphid)	up
C4WTI7_ACYPI	ACYPI009552 protein	1.26184	Acyrthosiphon pisum (Pea aphid)	up
C4WTQ1_ACYPI	ACYPI009090 protein	-1.21924	Acyrthosiphon pisum (Pea aphid)	down
C4WTR7_ACYPI	Superoxide dismutase [Cu-Zn] (EC 1.15.1.1)	-1.0442	Acyrthosiphon pisum (Pea aphid)	down
C4WTU7_ACYPI	Uncharacterized protein	1.29311	Acyrthosiphon pisum (Pea aphid)	up
C4WU23_ACYPI	ACYPI005089 protein	-1.55343	Acyrthosiphon pisum (Pea aphid)	down
C4WU53_ACYPI	ACYPI010104 protein	-1.57388	Acyrthosiphon pisum (Pea aphid)	down
C4WUE6_ACYPI	ACYPI001027 protein	-1.71666	Acyrthosiphon pisum (Pea aphid)	down
Q5XUA8_TOXCI	Putative calmodulin	1.68485	Toxoptera citricida (Brown citrus aphid) (Aphis citricidus)	up
C4WUJ9_ACYPI	ACYPI008871 protein	-1.2614	Acyrthosiphon pisum (Pea aphid)	down
C4WUV1_ACYPI	ACYPI005394 protein	-1.56911	Acyrthosiphon pisum (Pea aphid)	down
C4WV07_ACYPI	ACYPI006609 protein	3.22456	Acyrthosiphon pisum (Pea aphid)	up
C4WVG1_ACYPI	ACYPI005949 protein	-5.27272	Acyrthosiphon pisum (Pea aphid)	down
C4WVQ4_ACYPI	ACYPI002333 protein	-2.22899	Acyrthosiphon pisum (Pea aphid)	down
C4WWC4_ACYPI	Histone H4	-7.44329	Acyrthosiphon pisum (Pea aphid)	down
X1X105_ACYPI	V-type proton ATPase subunit G	-1.13804	Acyrthosiphon pisum (Pea aphid)	down
C4WX19_ACYPI	ACYPI007405 protein	-1.22144	Acyrthosiphon pisum (Pea aphid)	down
C4WX38_ACYPI	ACYPI001351 protein	-5.20989	Acyrthosiphon pisum (Pea aphid)	down
C4WXA0_ACYPI	ACYPI009011 protein	-1.16675	Acyrthosiphon pisum (Pea aphid)	down
C4WXC2_ACYPI	Succinate--CoA ligase [ADP/GDP-forming] subunit alpha, mitochondrial (EC 6.2.1.4) (EC 6.2.1.5) (Succinyl-CoA synthetase subunit alpha) (SCS-alpha)	-2.33295	Acyrthosiphon pisum (Pea aphid)	down
C4WXF7_ACYPI	ACYPI006967 protein	-1.472	Acyrthosiphon pisum (Pea aphid)	down
C4WXS5_ACYPI	ACYPI008164 protein	-1.64486	Acyrthosiphon pisum (Pea aphid)	down
C4WY61_ACYPI	ACYPI000772 protein	-1.1883	Acyrthosiphon pisum (Pea aphid)	down
C4WY80_ACYPI	ACYPI006090 protein	-1.11339	Acyrthosiphon pisum (Pea aphid)	down
J9JIY1_ACYPI	Uncharacterized protein	-1.39483	Acyrthosiphon pisum (Pea aphid)	down
C4WYG5_ACYPI	ACYPI009132 protein	-2.48334	Acyrthosiphon pisum (Pea aphid)	down
Q492L6_BLOPB	Cold shock-like protein	-2.09858	Blochmannia pennsylvanicus (strain BPEN)	down
F7WYV9_9GAMM	10 kDa chaperonin (GroES protein) (Protein Cpn10)	-1.49536	Buchnera aphidicola (Cinara tujafilina)	down
J9JJY7_ACYPI	Uncharacterized protein	1.16943	Acyrthosiphon pisum (Pea aphid)	up
J9JK95_ACYPI	Uncharacterized protein	1.5362	Acyrthosiphon pisum (Pea aphid)	up
J9JKA5_ACYPI	Uncharacterized protein	-1.07569	Acyrthosiphon pisum (Pea aphid)	down
J9JKD0_ACYPI	Uncharacterized protein	-1.81576	Acyrthosiphon pisum (Pea aphid)	down
J9JKH2_ACYPI	Uncharacterized protein	-5.1344	Acyrthosiphon pisum (Pea aphid)	down
J9JKH7_ACYPI	Uncharacterized protein	-1.95491	Acyrthosiphon pisum (Pea aphid)	down
J9JL31_ACYPI	Uncharacterized protein	2.06101	Acyrthosiphon pisum (Pea aphid)	up
J9JLA2_ACYPI	Uncharacterized protein	1.71741	Acyrthosiphon pisum (Pea aphid)	up
J9JLB5_ACYPI	Uncharacterized protein	-1.88857	Acyrthosiphon pisum (Pea aphid)	down
J9JLD5_ACYPI	Tubulin beta chain	-2.17534	Acyrthosiphon pisum (Pea aphid)	down
J9JLZ8_ACYPI	Uncharacterized protein	-1.57619	Acyrthosiphon pisum (Pea aphid)	down
J9JN59_ACYPI	Spectrin beta chain	-4.06309	Acyrthosiphon pisum (Pea aphid)	down
J9JN98_ACYPI	Uncharacterized protein	1.30487	Acyrthosiphon pisum (Pea aphid)	up
J9JNF8_ACYPI	Uncharacterized protein	2.53225	Acyrthosiphon pisum (Pea aphid)	up
J9JNJ2_ACYPI	Uncharacterized protein	-2.904	Acyrthosiphon pisum (Pea aphid)	down
J9JP34_ACYPI	Uncharacterized protein	-5.22251	Acyrthosiphon pisum (Pea aphid)	down
J9JPU1_ACYPI	Uncharacterized protein	-5.41833	Acyrthosiphon pisum (Pea aphid)	down
J9JQV2_ACYPI	Uncharacterized protein	-1.48875	Acyrthosiphon pisum (Pea aphid)	down
J9JRA1_ACYPI	Uncharacterized protein	-1.17182	Acyrthosiphon pisum (Pea aphid)	down
J9JTC9_ACYPI	Dihydrolipoyl dehydrogenase (EC 1.8.1.4)	1.49492	Acyrthosiphon pisum (Pea aphid)	up
J9JTH0_ACYPI	Citrate synthase	-3.99123	Acyrthosiphon pisum (Pea aphid)	down
J9JTV1_ACYPI	Uncharacterized protein	-1.69226	Acyrthosiphon pisum (Pea aphid)	down
J9JUT7_ACYPI	Uncharacterized protein	-2.17286	Acyrthosiphon pisum (Pea aphid)	down
J9JVN6_ACYPI	Uncharacterized protein	-2.09102	Acyrthosiphon pisum (Pea aphid)	down
J9JWP2_ACYPI	Uncharacterized protein	2.38128	Acyrthosiphon pisum (Pea aphid)	up
J9JYE5_ACYPI	Uncharacterized protein	-2.25235	Acyrthosiphon pisum (Pea aphid)	down
J9JYS8_ACYPI	Protein disulfide-isomerase (EC 5.3.4.1)	1.94405	Acyrthosiphon pisum (Pea aphid)	up
J9JYX3_ACYPI	ATP synthase subunit alpha	-1.49333	Acyrthosiphon pisum (Pea aphid)	down
J9JZM2_ACYPI	Uncharacterized protein	1.02824	Acyrthosiphon pisum (Pea aphid)	up
J9K033_ACYPI	Uncharacterized protein	-1.03788	Acyrthosiphon pisum (Pea aphid)	down
J9K0J1_ACYPI	Uncharacterized protein	1.80387	Acyrthosiphon pisum (Pea aphid)	up
J9K0W5_ACYPI	Uncharacterized protein	3.00049	Acyrthosiphon pisum (Pea aphid)	up
J9K0Y9_ACYPI	Uncharacterized protein	-1.97115	Acyrthosiphon pisum (Pea aphid)	down
J9K1C1_ACYPI	V-type proton ATPase subunit C	1.62453	Acyrthosiphon pisum (Pea aphid)	up
J9K1S3_ACYPI	Elongation factor 1-alpha	-2.03427	Acyrthosiphon pisum (Pea aphid)	down
J9K254_ACYPI	Uncharacterized protein	1.85204	Acyrthosiphon pisum (Pea aphid)	up
J9K282_ACYPI	Uncharacterized protein	-2.71967	Acyrthosiphon pisum (Pea aphid)	down
J9K2G2_ACYPI	Uncharacterized protein	-1.05524	Acyrthosiphon pisum (Pea aphid)	down
J9K309_ACYPI	Uncharacterized protein	1.72553	Acyrthosiphon pisum (Pea aphid)	up
J9K3N4_ACYPI	Uncharacterized protein	-2.05131	Acyrthosiphon pisum (Pea aphid)	down
J9K3Z8_ACYPI	Uncharacterized protein	1.2504	Acyrthosiphon pisum (Pea aphid)	up
J9K3Z9_ACYPI	Uncharacterized protein	-1.1623	Acyrthosiphon pisum (Pea aphid)	down
J9K4U4_ACYPI	NADH dehydrogenase [ubiquinone] 1 alpha subcomplex subunit 8	-1.72462	Acyrthosiphon pisum (Pea aphid)	down
J9K535_ACYPI	Uncharacterized protein	-1.59681	Acyrthosiphon pisum (Pea aphid)	down
J9K5E2_ACYPI	Uncharacterized protein	-4.94614	Acyrthosiphon pisum (Pea aphid)	down
J9K5M7_ACYPI	Uncharacterized protein	-1.00968	Acyrthosiphon pisum (Pea aphid)	down
J9K5P5_ACYPI	Uncharacterized protein	-2.72267	Acyrthosiphon pisum (Pea aphid)	down
J9K6L7_ACYPI	Uncharacterized protein	-1.09311	Acyrthosiphon pisum (Pea aphid)	down
J9K6M4_ACYPI	Calcium-transporting ATPase (EC 3.6.3.8)	-6.44765	Acyrthosiphon pisum (Pea aphid)	down
J9K785_ACYPI	Uncharacterized protein	2.66757	Acyrthosiphon pisum (Pea aphid)	up
J9K7I9_ACYPI	Tubulin beta chain	-4.00516	Acyrthosiphon pisum (Pea aphid)	down
J9K7L2_ACYPI	Uncharacterized protein	-1.60034	Acyrthosiphon pisum (Pea aphid)	down
Q5XUB4_TOXCI	Putative translation elongation factor 2	-5.6193	Toxoptera citricida (Brown citrus aphid) (Aphis citricidus)	down
J9K947_ACYPI	Uncharacterized protein	-1.37304	Acyrthosiphon pisum (Pea aphid)	down
J9K9T2_ACYPI	Uncharacterized protein	-1.13641	Acyrthosiphon pisum (Pea aphid)	down
J9K9W9_ACYPI	Uncharacterized protein	1.58035	Acyrthosiphon pisum (Pea aphid)	up
J9K9Y0_ACYPI	Protein disulfide-isomerase (EC 5.3.4.1)	-1.75031	Acyrthosiphon pisum (Pea aphid)	down
J9KAE3_ACYPI	Uncharacterized protein	-4.14499	Acyrthosiphon pisum (Pea aphid)	down
J9KAH7_ACYPI	Uncharacterized protein	1.01055	Acyrthosiphon pisum (Pea aphid)	up
J9KAL7_ACYPI	Uncharacterized protein	-2.53444	Acyrthosiphon pisum (Pea aphid)	down
J9KAN2_ACYPI	Uncharacterized protein	-1.98166	Acyrthosiphon pisum (Pea aphid)	down
J9KAN8_ACYPI	Uncharacterized protein	-2.63863	Acyrthosiphon pisum (Pea aphid)	down
J9KAU4_ACYPI	Tubulin alpha chain	-5.71301	Acyrthosiphon pisum (Pea aphid)	down
J9LPV7_ACYPI	Uncharacterized protein	-1.94692	Acyrthosiphon pisum (Pea aphid)	down
Q5XUB9_TOXCI	ATP synthase oligomycin sensitivity conferral protein	-1.84456	Toxoptera citricida (Brown citrus aphid) (Aphis citricidus)	down
Q1ZZQ0_ACYPI	DnaJ-lik protein	-2.09311	Acyrthosiphon pisum (Pea aphid)	down
Q1ZZQ1_ACYPI	ACYPI000059 protein (Putative ribosomal protein L12e)	-1.35303	Acyrthosiphon pisum (Pea aphid)	down
Q1ZZQ5_ACYPI	ACYPI000039 protein (ACYPI001477 protein) (Ribosomal protein L30-like protein)	-2.03327	Acyrthosiphon pisum (Pea aphid)	down
Q1ZZQ6_ACYPI	ATP synthase subunit d, mitochondrial	1.98785	Acyrthosiphon pisum (Pea aphid)	up
Q201V3_ACYPI	Phosphoglycerate mutase (EC 5.4.2.11) (EC 5.4.2.4)	1.51341	Acyrthosiphon pisum (Pea aphid)	up
Q201X3_ACYPI	ACYPI000038 protein (RpS25-like)	-1.75016	Acyrthosiphon pisum (Pea aphid)	down
Q201X7_ACYPI	Nucleoside diphosphate kinase (EC 2.7.4.6)	-1.60044	Acyrthosiphon pisum (Pea aphid)	down
Q2V8M4_9VIRU	Polyprotein	-1.02183	Rosy apple aphid virus	down
Q56FC6_LYSTE	Ribosomal protein L23	-2.61877	Lysiphlebus testaceipes (Greenbugs aphid parastoid)	down
X1X262_ACYPI	Uncharacterized protein	-3.01669	Acyrthosiphon pisum (Pea aphid)	down
W0P4P1_BUCMP	60 kDa chaperonin (GroEL protein) (Protein Cpn60)	1.04071	Buchnera aphidicola str. USDA (Myzus persicae)	up
X1WI92_ACYPI	Polyadenylate-binding protein (PABP)	-1.79635	Acyrthosiphon pisum (Pea aphid)	down
X1WJP5_ACYPI	Uncharacterized protein	-1.75704	Acyrthosiphon pisum (Pea aphid)	down
X1X113_ACYPI	Uncharacterized protein	-4.86464	Acyrthosiphon pisum (Pea aphid)	down
X1X417_ACYPI	Uncharacterized protein	-1.85318	Acyrthosiphon pisum (Pea aphid)	down
X1XJ63_ACYPI	Uncharacterized protein	-2.74713	Acyrthosiphon pisum (Pea aphid)	down
X1XTS7_ACYPI	Uncharacterized protein	-1.38205	Acyrthosiphon pisum (Pea aphid)	down
X1XKF9_ACYPI	Uncharacterized protein	4.92754	Acyrthosiphon pisum (Pea aphid)	up
