# Supplementary material for: Synthesis and Insecticidal Activity of Mesoionic Pyrido[1,2-α]pyrimidinone Derivatives Containing a Neonicotinoid Moiety
Source: Molecules. 2018 May 19;23(5):1217. doi: 10.3390/molecules23051217 (PMC6100548; doi:10.3390/molecules23051217)
Supplement: Supplementary file 1 [file molecules-23-01217-s001.zip › Table S1-S3/Table S3.xls]

## Sheet: Sheet1
Table S3. Results of differential protein GO analysis
	Category	Term	RT	Counts	%	P-Value	Benjamini
Up-regulate	GOTERM_BP_ALL	hydrogen transport	RT	3	11.5	0.0072	0.74
	GOTERM_BP_ALL	proton transport	RT	3	11.5	0.0072	0.74
	GOTERM_BP_ALL	monovalent inorganic cation transport	RT	3	11.5	0.0092	0.57
	GOTERM_BP_ALL	cation transport	RT	3	11.5	0.014	0.59
	GOTERM_BP_ALL	ion transport	RT	3	11.5	0.026	0.71
	GOTERM_BP_ALL	cell redox homeostasis	RT	2	7.7	0.098	0.98
	GOTERM_CC_ALL	proton-transporting two-sector ATPase complex	RT	3	11.5	0.0032	0.17
	GOTERM_CC_ALL	cytoplasm	RT	6	23.1	0.021	0.45
	GOTERM_CC_ALL	proton-transporting V-type ATPase complex	RT	2	7.7	0.033	0.48
	GOTERM_CC_ALL	membrane protein complex	RT	3	11.5	0.035	0.4
	GOTERM_MF_ALL	nucleotide binding	RT	7	26.9	0.086	1
	GOTERM_MF_ALL	nucleoside phosphate binding	RT	7	26.9	0.086	1
	GOTERM_MF_ALL	small molecule binding	RT	7	26.9	0.092	0.98
down-regulate	GOTERM_BP_ALL	protein folding	RT	7	7.9	6.5e-05	0.023
	GOTERM_BP_ALL	translation	RT	9	10.1	0.0019	0.29
	GOTERM_BP_ALL	peptide biosynthetic process	RT	9	10.1	0.0021	0.22
	GOTERM_BP_ALL	amide biosynthetic process	RT	9	10.1	0.0021	0.22
	GOTERM_BP_ALL	peptide metabolic process	RT	9	10.1	0.0038	0.28
	GOTERM_BP_ALL	cellular amide metabolic process	RT	9	10.1	0.0042	0.26
	GOTERM_BP_ALL	organonitrogen compound biosynthetic process	RT	11	12.4	0.0046	0.24
	GOTERM_BP_ALL	organonitrogen compound metabolic process	RT	13	14.6	0.0077	0.32
	GOTERM_BP_ALL	regulation of protein complex disassembly	RT	2	2.2	0.067	0.95
	GOTERM_BP_ALL	protein complex subunit organization	RT	4	4.5	0.072	0.95
	GOTERM_BP_ALL	protein complex disassembly	RT	2	2.2	0.077	0.94
	GOTERM_BP_ALL	cellular protein complex disassembly	RT	2	2.2	0.077	0.94
	GOTERM_BP_ALL	macromolecular complex disassembly	RT	2	2.2	0.088	0.95
	GOTERM_BP_ALL	cellular component disassembly	RT	2	2.2	0.098	0.94
	GOTERM_CC_ALL	non-membrane-bounded organelle	RT	16	18	1.7e-08	1.4e-06
	GOTERM_CC_ALL	intracellular non-membrane-bounded organelle	RT	16	18	1.7e-08	1.4e-06
	GOTERM_CC_ALL	intracellular part	RT	26	29.2	6.6e-06	0.00013
	GOTERM_CC_ALL	cell	RT	28	31.5	2.5e-05	0.0004
	GOTERM_CC_ALL	intracellular	RT	27	30.3	2.5e-05	0.00034
	GOTERM_CC_ALL	ribosome	RT	8	9	3.6e-05	0.00042
	GOTERM_CC_ALL	cell part	RT	27	30.3	8.6e-05	0.00086
	GOTERM_CC_ALL	ribonucleoprotein complex	RT	9	10.1	8.7e-05	0.00077
	GOTERM_CC_ALL	intracellular ribonucleoprotein complex	RT	9	10.1	8.7e-05	0.00077
	GOTERM_CC_ALL	cytoplasmic part	RT	13	14.6	0.00025	0.002
	GOTERM_CC_ALL	intracellular organelle	RT	21	23.6	0.00028	0.0021
	GOTERM_CC_ALL	organelle	RT	21	23.6	0.00031	0.0021
	GOTERM_CC_ALL	intracellular organelle part	RT	11	12.4	0.011	0.064
	GOTERM_CC_ALL	organelle part	RT	11	12.4	0.011	0.064
	GOTERM_CC_ALL	cytoskeleton	RT	5	5.6	0.012	0.063
	GOTERM_CC_ALL	protein complex	RT	10	11.2	0.015	0.073
	GOTERM_CC_ALL	nucleosome	RT	3	3.4	0.037	0.15
	GOTERM_CC_ALL	cytoskeletal part	RT	4	4.5	0.039	0.16
	GOTERM_CC_ALL	protein-DNA complex	RT	3	3.4	0.043	0.16
	GOTERM_CC_ALL	DNA packaging complex	RT	3	3.4	0.045	0.16
	GOTERM_CC_ALL	chromatin	RT	3	3.4	0.057	0.19
	GOTERM_CC_ALL	small ribosomal subunit	RT	2	2.2	0.097	0.3
	GOTERM_CC_ALL	proton-transporting two-sector ATPase complex, catalytic domain	RT	2	2.2	0.097	0.3
	GOTERM_MF_ALL	structural molecule activity	RT	19	21.3	3.6e-10	5.8e-08
	GOTERM_MF_ALL	structural constituent of cuticle	RT	8	9	0.00012	0.0098
	GOTERM_MF_ALL	structural constituent of ribosome	RT	8	9	0.00047	0.025
	GOTERM_MF_ALL	RNA binding	RT	10	11.2	0.0022	0.086
	GOTERM_MF_ALL	translation elongation factor activity	RT	3	3.4	0.0053	0.16
	GOTERM_MF_ALL	lipid binding	RT	4	4.5	0.011	0.25
	GOTERM_MF_ALL	structural constituent of cytoskeleton	RT	3	3.4	0.011	0.23
	GOTERM_MF_ALL	peptidyl-prolyl cis-trans isomerase activity	RT	3	3.4	0.021	0.35
	GOTERM_MF_ALL	cis-trans isomerase activity	RT	3	3.4	0.021	0.35
	GOTERM_MF_ALL	isomerase activity	RT	4	4.5	0.041	0.53
	GOTERM_MF_ALL	hydrolase activity, acting on acid anhydrides, catalyzing transmembrane movement of substances	RT	3	3.4	0.092	0.76
